# Supplementary material for: Prediction of Proteins in Cerebrospinal Fluid and Application to Glioma Biomarker Identification
Source: Molecules. 2023 Apr 21;28(8):3617. doi: 10.3390/molecules28083617 (PMC10144833; doi:10.3390/molecules28083617)
Supplement: Supplementary file 1 [file molecules-28-03617-s001.zip]

Archive with 2 entries (2 files):
- Supplementary Table S1_Potential cerebrospinal fluid proteins.xlsx
- Supplementary Table S2_Potential biomarkers for gliomas.xlsx
