# Supplementary material for: Prediction of Proteins in Cerebrospinal Fluid and Application to Glioma Biomarker Identification
Source: Molecules. 2023 Apr 21;28(8):3617. doi: 10.3390/molecules28083617 (PMC10144833; doi:10.3390/molecules28083617)
Supplement: Supplementary file 1 [file molecules-28-03617-s001.zip › Supplementary Table S1_Potential cerebrospinal fluid proteins.xlsx]

## Sheet: Sheet1
	Accession	Probability	Gene symbol	Gene name
1	Q5VTU8	0.998429
2	Q8NDC0	0.998086	MAPK1IP1L	mitogen-activated protein kinase 1 interacting protein 1 like
3	Q5CZC0	0.98945	FSIP2	fibrous sheath interacting protein 2
4	Q8WXG9	0.987761	ADGRV1	adhesion G protein-coupled receptor V1
5	Q8IVF4	0.97143	DNAH10	dynein axonemal heavy chain 10
6	Q12955	0.967788	ANK3	ankyrin 3
7	Q4G0P3	0.964027	HYDIN	HYDIN axonemal central pair apparatus protein
8	Q9NR09	0.963717	BIRC6	baculoviral IAP repeat containing 6
9	Q86WI1	0.961666	PKHD1L1	PKHD1 like 1
10	P35354	0.959215	PTGS2	prostaglandin-endoperoxide synthase 2
11	Q12923	0.956572	PTPN13	protein tyrosine phosphatase non-receptor type 13
12	O95460	0.954159	MATN4	matrilin 4
13	Q9ULT8	0.953219	HECTD1	HECT domain E3 ubiquitin protein ligase 1
14	Q7Z6Z7	0.952918	HUWE1	HECT, UBA and WWE domain containing E3 ubiquitin protein ligase 1
15	Q9Y5I1	0.952717	PCDHA11	protocadherin alpha 11
16	P25092	0.952323	GUCY2C
17	Q96JG9	0.951366
18	Q70CQ2	0.950001	USP34
19	P37023	0.948188	ACVRL1	activin A receptor like type 1
20	Q8IV33	0.947738	KIAA0825	KIAA0825
21	Q9Y6L7	0.945461	TLL2	tolloid like 2
22	Q96M86	0.939475	DNHD1	dynein heavy chain domain 1
23	O60494	0.937755	CUBN	cubilin
24	Q9H2U9	0.935692	ADAM7	ADAM metallopeptidase domain 7
25	P49368	0.931848	CCT3
26	P0DPH8	0.931721
27	Q9H0N0	0.930687	RAB6C
28	Q8NI99	0.926713	ANGPTL6	angiopoietin like 6
29	Q9H4X1	0.926586	RGCC	regulator of cell cycle
30	P16581	0.925891	SELE	selectin E
31	Q6UWX4	0.925865	HHIPL2	HHIP like 2
32	O15399	0.925208	GRIN2D	glutamate ionotropic receptor NMDA type subunit 2D
33	Q9UKJ8	0.924461	ADAM21	ADAM metallopeptidase domain 21
34	P28370	0.921513	SMARCA1	SWI/SNF related, matrix associated, actin dependent regulator of chromatin, subfamily a, member 1
35	Q9UKF2	0.918304	ADAM30	ADAM metallopeptidase domain 30
36	P34925	0.917613	RYK	receptor like tyrosine kinase
37	O15020	0.914777	SPTBN2	spectrin beta, non-erythrocytic 2
38	Q14643	0.913171	ITPR1	inositol 1,4,5-trisphosphate receptor type 1
39	Q8N201	0.910128	INTS1	integrator complex subunit 1
40	P08922	0.909653	ROS1	ROS proto-oncogene 1, receptor tyrosine kinase
41	P19801	0.909397	AOC1	amine oxidase copper containing 1
42	Q9P2E5	0.909291	CHPF2	chondroitin polymerizing factor 2
43	Q05BV3	0.909103	EML5	EMAP like 5
44	Q96Q15	0.908963	SMG1	SMG1 nonsense mediated mRNA decay associated PI3K related kinase
45	Q9UN72	0.907068	PCDHA7	protocadherin alpha 7
46	P30040	0.906541	ERP29	endoplasmic reticulum protein 29
47	O14497	0.905981	ARID1A	AT-rich interaction domain 1A
48	Q99965	0.90333	ADAM2	ADAM metallopeptidase domain 2
49	Q9Y4K0	0.903124	LOXL2	lysyl oxidase like 2
50	Q6ZRI0	0.903076	OTOG	otogelin
51	Q9HCE0	0.902503	EPG5	ectopic P-granules 5 autophagy tethering factor
52	Q9UPP2	0.902095	IQSEC3	IQ motif and Sec7 domain ArfGEF 3
53	Q13224	0.901643	GRIN2B	glutamate ionotropic receptor NMDA type subunit 2B
54	Q9H799	0.900646	CPLANE1	ciliogenesis and planar polarity effector complex subunit 1
55	A8TX70	0.900278	COL6A5	collagen type VI alpha 5 chain
56	Q93009	0.899693	USP7	ubiquitin specific peptidase 7
57	Q9H792	0.899671	PEAK1	pseudopodium enriched atypical kinase 1
58	Q8IVV2	0.899421	LOXHD1	lipoxygenase homology PLAT domains 1
59	O75443	0.898297	TECTA	tectorin alpha
60	Q9Y5G3	0.898076	PCDHGB1	protocadherin gamma subfamily B, 1
61	Q9P2J2	0.898065	IGSF9	immunoglobulin superfamily member 9
62	P01266	0.897549	TG	thyroglobulin
63	Q76MJ5	0.896647	ERN2	endoplasmic reticulum to nucleus signaling 2
64	Q9Y5G6	0.896594	PCDHGA7	protocadherin gamma subfamily A, 7
65	Q02880	0.89606	TOP2B	DNA topoisomerase II beta
66	Q8N2E2	0.896033	VWDE	von Willebrand factor D and EGF domains
67	Q8IWF2	0.895704	FOXRED2	FAD dependent oxidoreductase domain containing 2
68	Q8N3K9	0.894975	CMYA5	cardiomyopathy associated 5
69	Q15413	0.894568	RYR3	ryanodine receptor 3
70	Q9Y5G0	0.891691	PCDHGB5	protocadherin gamma subfamily B, 5
71	Q8TAM2	0.891632	TTC8	tetratricopeptide repeat domain 8
72	P09923	0.890928	ALPI	alkaline phosphatase, intestinal
73	Q6UWW8	0.890154	CES3	carboxylesterase 3
74	Q68DQ2	0.888146	CRYBG3	crystallin beta-gamma domain containing 3
75	Q6NXG1	0.886675	ESRP1	epithelial splicing regulatory protein 1
76	Q6ZTR5	0.886515	CFAP47	cilia and flagella associated protein 47
77	Q99466	0.885346	NOTCH4	notch receptor 4
78	Q96N23	0.88534	CFAP54	cilia and flagella associated protein 54
79	Q9UJA5	0.885062	TRMT6
80	A0A0C4DH25	0.884506
81	O00763	0.883503	ACACB
82	Q15772	0.883274	SPEG	striated muscle enriched protein kinase
83	Q96L73	0.882613	NSD1	nuclear receptor binding SET domain protein 1
84	Q96JM4	0.879763	LRRIQ1
85	A0A087WUL8	0.877797
86	Q15389	0.877632	ANGPT1
87	Q15751	0.877356	HERC1	HECT and RLD domain containing E3 ubiquitin protein ligase family member 1
88	Q96LC7	0.876865	SIGLEC10	sialic acid binding Ig like lectin 10
89	O95631	0.876489	NTN1	netrin 1
90	Q8NFP9	0.876385	NBEA	neurobeachin
91	Q5UIP0	0.876217	RIF1	replication timing regulatory factor 1
92	Q6KC79	0.875435	NIPBL	NIPBL cohesin loading factor
93	Q8WUY3	0.874967	PRUNE2	prune homolog 2 with BCH domain
94	Q9BT56	0.87496	SPX	spexin hormone
95	Q9Y2K3	0.87484	MYH15	myosin heavy chain 15
96	Q9NTG1	0.872123	PKDREJ	polycystin family receptor for egg jelly
97	Q6ZS81	0.871469	WDFY4	WDFY family member 4
98	Q9UHC9	0.870046	NPC1L1	NPC1 like intracellular cholesterol transporter 1
99	Q6UWL6	0.86893	KIRREL2	kirre like nephrin family adhesion molecule 2
100	A1KZ92	0.868513	PXDNL	peroxidasin like
101	Q6V1P9	0.868445	DCHS2	dachsous cadherin-related 2
102	Q969R5	0.865497	L3MBTL2	L3MBTL histone methyl-lysine binding protein 2
103	Q96PE2	0.864753	ARHGEF17	Rho guanine nucleotide exchange factor 17
104	Q9H158	0.86271	PCDHAC1	protocadherin alpha subfamily C, 1
105	Q96QV6	0.862273	H2AC1	H2A clustered histone 1
106	Q2M2H8	0.861837	MGAM2	maltase-glucoamylase 2 (putative)
107	Q53H47	0.860956	SETMAR	SET domain and mariner transposase fusion gene
108	Q8TDX9	0.860519	PKD1L1	polycystin 1 like 1, transient receptor potential channel interacting
109	Q8N653	0.857668	LZTR1	leucine zipper like post translational regulator 1
110	P28715	0.855847	ERCC5	ERCC excision repair 5, endonuclease
111	Q8IWT3	0.855741	CUL9	cullin 9
112	Q9Y6J0	0.853313	CABIN1	calcineurin binding protein 1
113	O15146	0.853202	MUSK	muscle associated receptor tyrosine kinase
114	P18084	0.853124	ITGB5	integrin subunit beta 5
115	Q13023	0.852846	AKAP6	A-kinase anchoring protein 6
116	P50990	0.852493	CCT8	chaperonin containing TCP1 subunit 8
117	P13533	0.852413	MYH6	myosin heavy chain 6
118	Q86U86	0.851836	PBRM1	polybromo 1
119	Q9BYK8	0.851757	HELZ2	helicase with zinc finger 2
120	Q15858	0.851626	SCN9A	sodium voltage-gated channel alpha subunit 9
121	Q96N16	0.851538	JAKMIP1	janus kinase and microtubule interacting protein 1
122	O60749	0.851338	SNX2	sorting nexin 2
123	Q6UB99	0.850041	ANKRD11	ankyrin repeat domain containing 11
124	Q9HCK1	0.850035	ZDBF2	zinc finger DBF-type containing 2
125	Q96BM9	0.849955	ARL8A	ADP ribosylation factor like GTPase 8A
126	P14210	0.84994	HGF	hepatocyte growth factor
127	A8K2U0	0.849118	A2ML1	alpha-2-macroglobulin like 1
128	Q9H5I5	0.848986	PIEZO2	piezo type mechanosensitive ion channel component 2
129	Q9UKP4	0.848894	ADAMTS7	ADAM metallopeptidase with thrombospondin type 1 motif 7
130	Q8NFW1	0.848869	COL22A1	collagen type XXII alpha 1 chain
131	Q7Z4L5	0.848343	TTC21B
132	A0A0B4J2D9	0.84632
133	A6QL64	0.846122
134	O75398	0.844781	DEAF1
135	Q9Y5H8	0.84401	PCDHA3	protocadherin alpha 3
136	Q8IZU8	0.843986	DSEL	dermatan sulfate epimerase like
137	Q5VYJ5	0.843982	MALRD1	MAM and LDL receptor class A domain containing 1
138	Q86UP6	0.843821	CUZD1	CUB and zona pellucida like domains 1
139	Q9H0B8	0.843668	CRISPLD2	cysteine rich secretory protein LCCL domain containing 2
140	O15303	0.843636	GRM6	glutamate metabotropic receptor 6
141	Q14667	0.843026	KIAA0100	bridge-like lipid transfer protein family member 2
142	Q9UN71	0.842911	PCDHGB4	protocadherin gamma subfamily B, 4
143	O14715	0.842875	RGPD8	RANBP2 like and GRIP domain containing 8
144	Q9UN66	0.842481	PCDHB8	protocadherin beta 8
145	P38570	0.841284	ITGAE	integrin subunit alpha E
146	Q6UWL2	0.841066	SUSD1	sushi domain containing 1
147	Q9Y5H7	0.840593	PCDHA5	protocadherin alpha 5
148	Q13085	0.840251	ACACA	acetyl-CoA carboxylase alpha
149	Q5JSZ5	0.840018	PRRC2B	proline rich coiled-coil 2B
150	O75116	0.839905	ROCK2
151	Q7Z2Y8	0.83971
152	O95754	0.838087	SEMA4F
153	Q9Y5H4	0.83773	PCDHGA1	protocadherin gamma subfamily A, 1
154	P15391	0.837441	CD19	CD19 molecule
155	Q5VU65	0.8368	NUP210L	nucleoporin 210 like
156	P62899	0.836728	RPL31	ribosomal protein L31
157	Q9Y5I3	0.836464	PCDHA1
158	Q3ZCN5	0.836454
159	A2VDJ0	0.836251	TMEM131L
160	O00478	0.83545	BTN3A3	butyrophilin subfamily 3 member A3
161	Q8WYP5	0.833161	AHCTF1	AT-hook containing transcription factor 1
162	Q6ZSY5	0.833129	PPP1R3F	protein phosphatase 1 regulatory subunit 3F
163	A7E2Y1	0.832365	MYH7B	myosin heavy chain 7B
164	Q9BX26	0.832297	SYCP2	synaptonemal complex protein 2
165	O14638	0.832076	ENPP3	ectonucleotide pyrophosphatase/phosphodiesterase 3
166	P07202	0.831898	TPO	thyroid peroxidase
167	Q8TC27	0.831387	ADAM32	ADAM metallopeptidase domain 32
168	Q9H078	0.829934	CLPB	ClpB family mitochondrial disaggregase
169	Q6ZWJ8	0.829587	KCP	kielin cysteine rich BMP regulator
170	P20930	0.828871	FLG	filaggrin
171	Q8NBL1	0.827435	POGLUT1	protein O-glucosyltransferase 1
172	Q86YW9	0.825409	MED12L	mediator complex subunit 12L
173	Q9UKN1	0.825394	MUC12	mucin 12, cell surface associated
174	Q9Y5H9	0.823077	PCDHA2	protocadherin alpha 2
175	Q8N7U6	0.822854	EFHB	EF-hand domain family member B
176	Q6P1J6	0.82278	PLB1	phospholipase B1
177	Q9UHV7	0.822203	MED13	mediator complex subunit 13
178	Q9Y5G2	0.821866	PCDHGB2	protocadherin gamma subfamily B, 2
179	Q8NB66	0.821826	UNC13C	unc-13 homolog C
180	Q12756	0.821654	KIF1A	kinesin family member 1A
181	O76036	0.821295	NCR1	natural cytotoxicity triggering receptor 1
182	Q86TD4	0.821232	SRL	sarcalumenin
183	P56715	0.821211	RP1	RP1 axonemal microtubule associated
184	Q14185	0.820768	DOCK1	dedicator of cytokinesis 1
185	Q5T1H1	0.820353	EYS
186	P0DPF2	0.819934
187	Q08499	0.819644	PDE4D
188	Q5M9N0	0.819143	CCDC158	coiled-coil domain containing 158
189	P13942	0.818963	COL11A2	collagen type XI alpha 2 chain
190	P20701	0.818849	ITGAL	integrin subunit alpha L
191	Q9BZ29	0.818559	DOCK9	dedicator of cytokinesis 9
192	Q9UKF5	0.818068	ADAM29	ADAM metallopeptidase domain 29
193	Q8TF21	0.817851	ANKRD24	ankyrin repeat domain 24
194	Q96QZ7	0.816673	MAGI1	membrane associated guanylate kinase, WW and PDZ domain containing 1
195	P80075	0.816305	CCL8	C-C motif chemokine ligand 8
196	Q8NFZ3	0.816279	NLGN4Y	neuroligin 4 Y-linked
197	Q2PPJ7	0.815936	RALGAPA2	Ral GTPase activating protein catalytic subunit alpha 2
198	P51857	0.815761	AKR1D1	aldo-keto reductase family 1 member D1
199	Q6P4F7	0.8152	ARHGAP11A	Rho GTPase activating protein 11A
200	P54277	0.815091	PMS1	PMS1 homolog 1, mismatch repair system component
201	Q13936	0.814827	CACNA1C	calcium voltage-gated channel subunit alpha1 C
202	P49754	0.814368	VPS41	VPS41 subunit of HOPS complex
203	Q9H1A4	0.814265	ANAPC1	anaphase promoting complex subunit 1
204	O95180	0.813828	CACNA1H	calcium voltage-gated channel subunit alpha1 H
205	Q76N89	0.813545	HECW1	HECT, C2 and WW domain containing E3 ubiquitin protein ligase 1
206	Q96RP9	0.813305	GFM1	G elongation factor mitochondrial 1
207	Q9BYP7	0.8127	WNK3	WNK lysine deficient protein kinase 3
208	Q9Y5H1	0.812565	PCDHGA2	protocadherin gamma subfamily A, 2
209	Q8WXS8	0.81048	ADAMTS14	ADAM metallopeptidase with thrombospondin type 1 motif 14
210	P32856	0.809654	STX2	syntaxin 2
211	Q4AC94	0.809637	C2CD3	C2 domain containing 3 centriole elongation regulator
212	Q9Y5E7	0.80836	PCDHB2	protocadherin beta 2
213	Q13576	0.808176	IQGAP2	IQ motif containing GTPase activating protein 2
214	Q8TE56	0.806713	ADAMTS17	ADAM metallopeptidase with thrombospondin type 1 motif 17
215	Q9Y4K1	0.806314	CRYBG1	crystallin beta-gamma domain containing 1
216	P13535	0.806172	MYH8	myosin heavy chain 8
217	Q9HC10	0.805763	OTOF	otoferlin
218	Q8N187	0.805716	CARF	calcium responsive transcription factor
219	Q96L91	0.805357	EP400	E1A binding protein p400
220	Q12864	0.804606	CDH17	cadherin 17
221	Q07157	0.803585	TJP1	tight junction protein 1
222	Q7Z3T8	0.803093	ZFYVE16	zinc finger FYVE-type containing 16
223	Q8NDI1	0.802832	EHBP1	EH domain binding protein 1
224	Q6NUN7	0.802799	JHY	junctional cadherin complex regulator
225	Q9P2K1	0.80209	CC2D2A	coiled-coil and C2 domain containing 2A
226	P23109	0.801858	AMPD1	adenosine monophosphate deaminase 1
227	Q6PIF6	0.801461	MYO7B	myosin VIIB
228	A3KMH1	0.80121	VWA8	von Willebrand factor A domain containing 8
229	Q9NR96	0.799934	TLR9	toll like receptor 9
230	P20273	0.797634	CD22	CD22 molecule
231	Q8TCU5	0.797383	GRIN3A	glutamate ionotropic receptor NMDA type subunit 3A
232	O75460	0.797206	ERN1	endoplasmic reticulum to nucleus signaling 1
233	Q14623	0.796569	IHH	Indian hedgehog signaling molecule
234	Q8NEN9	0.795498	PDZD8
235	Q9UMZ3	0.795455
236	O95996	0.795266	APC2
237	O43451	0.79483	MGAM	maltase-glucoamylase
238	Q8N0Z3	0.794739	SPICE1	spindle and centriole associated protein 1
239	Q2KJY2	0.793263	KIF26B	kinesin family member 26B
240	O60318	0.791987	MCM3AP	minichromosome maintenance complex component 3 associated protein
241	Q07864	0.791553	POLE	DNA polymerase epsilon, catalytic subunit
242	P13612	0.791518	ITGA4	integrin subunit alpha 4
243	Q4UJ75	0.790366	ANKRD20A4	ankyrin repeat domain 20 family member A4, pseudogene
244	Q8NEU8	0.790242	APPL2	adaptor protein, phosphotyrosine interacting with PH domain and leucine zipper 2
245	Q5T5P2	0.789978	KIAA1217	KIAA1217
246	Q13003	0.789954	GRIK3	glutamate ionotropic receptor kainate type subunit 3
247	Q6ZVH7	0.789857	ESPNL	espin like
248	Q17R60	0.789776	IMPG1	interphotoreceptor matrix proteoglycan 1
249	Q567U6	0.788743	CCDC93	coiled-coil domain containing 93
250	P51531	0.787782	SMARCA2	SWI/SNF related, matrix associated, actin dependent regulator of chromatin, subfamily a, member 2
251	O14975	0.787733	SLC27A2	solute carrier family 27 member 2
252	Q03518	0.787278	TAP1	transporter 1, ATP binding cassette subfamily B member
253	Q13188	0.786891	STK3	serine/threonine kinase 3
254	Q9Y5H0	0.786515	PCDHGA3	protocadherin gamma subfamily A, 3
255	Q5T601	0.785572	ADGRF1	adhesion G protein-coupled receptor F1
256	Q8N1W1	0.785543	ARHGEF28	Rho guanine nucleotide exchange factor 28
257	O60840	0.784907	CACNA1F	calcium voltage-gated channel subunit alpha1 F
258	A0AVI2	0.784864	FER1L5	fer-1 like family member 5
259	Q9C093	0.784833	SPEF2	sperm flagellar 2
260	Q9Y493	0.784795	ZAN	zonadhesin
261	Q03431	0.784699	PTH1R	parathyroid hormone 1 receptor
262	Q7Z2Y5	0.783677	NRK
263	A0A5B0	0.78302
264	Q96RQ9	0.78283	IL4I1
265	Q08AD1	0.782601	CAMSAP2	calmodulin regulated spectrin associated protein family member 2
266	Q99250	0.782206	SCN2A
267	Q9UI38	0.781879
268	Q9NTI5	0.781436	PDS5B
269	Q13478	0.780975	IL18R1	interleukin 18 receptor 1
270	Q9NVC6	0.780868	MED17	mediator complex subunit 17
271	P59510	0.780344	ADAMTS20	ADAM metallopeptidase with thrombospondin type 1 motif 20
272	Q9UKN7	0.779764	MYO15A	myosin XVA
273	Q8WWI1	0.779561	LMO7	LIM domain 7
274	Q9Y4G8	0.779481	RAPGEF2	Rap guanine nucleotide exchange factor 2
275	Q9HD67	0.779411	MYO10	myosin X
276	Q8WYB5	0.779258	KAT6B	lysine acetyltransferase 6B
277	Q9Y3Q0	0.77872	NAALAD2	N-acetylated alpha-linked acidic dipeptidase 2
278	Q8N1I0	0.778311	DOCK4
279	M0R2J8	0.778274
280	Q8WX93	0.777838	PALLD
281	Q9P0X4	0.77725	CACNA1I	calcium voltage-gated channel subunit alpha1 I
282	Q9ULT6	0.777188	ZNRF3	zinc and ring finger 3
283	Q8TET4	0.777139	GANC	glucosidase alpha, neutral C
284	A6NC98	0.777088	CCDC88B	coiled-coil domain containing 88B
285	Q8TEW0	0.776691	PARD3	par-3 family cell polarity regulator
286	O75147	0.776038	OBSL1	obscurin like cytoskeletal adaptor 1
287	Q14678	0.775942	KANK1	KN motif and ankyrin repeat domains 1
288	Q9BYE9	0.775228	CDHR2	cadherin related family member 2
289	Q99102	0.77496	MUC4	mucin 4, cell surface associated
290	Q6NVH7	0.774326	SWSAP1	SWIM-type zinc finger 7 associated protein 1
291	Q8N7Z5	0.773029	ANKRD31	ankyrin repeat domain 31
292	Q15811	0.772953	ITSN1	intersectin 1
293	P42356	0.772309	PI4KA	phosphatidylinositol 4-kinase alpha
294	Q76I76	0.772175	SSH2	slingshot protein phosphatase 2
295	Q6PFW1	0.771874	PPIP5K1	diphosphoinositol pentakisphosphate kinase 1
296	Q3V6T2	0.771224	CCDC88A	coiled-coil domain containing 88A
297	Q9Y4I1	0.7709	MYO5A	myosin VA
298	Q86W24	0.77069	NLRP14	NLR family pyrin domain containing 14
299	Q9Y6D6	0.770624	ARFGEF1	ADP ribosylation factor guanine nucleotide exchange factor 1
300	Q6XZF7	0.770362	DNMBP	dynamin binding protein
301	Q96RK4	0.770291	BBS4	Bardet-Biedl syndrome 4
302	P38398	0.770283	BRCA1	BRCA1 DNA repair associated
303	O43555	0.770164	GNRH2	gonadotropin releasing hormone 2
304	Q2WGJ9	0.770109	FER1L6	fer-1 like family member 6
305	Q6NUM6	0.77001	TYW1B	tRNA-yW synthesizing protein 1 homolog B
306	P22735	0.770002	TGM1	transglutaminase 1
307	O14827	0.769449	RASGRF2	Ras protein specific guanine nucleotide releasing factor 2
308	Q6ZNJ1	0.769433	NBEAL2	neurobeachin like 2
309	Q38SD2	0.76917	LRRK1	leucine rich repeat kinase 1
310	Q1MSJ5	0.769077	CSPP1	centrosome and spindle pole associated protein 1
311	Q9BQW3	0.768967	EBF4	EBF family member 4
312	Q9P218	0.768814	COL20A1	collagen type XX alpha 1 chain
313	Q13751	0.768672	LAMB3	laminin subunit beta 3
314	Q9NZN5	0.768395	ARHGEF12
315	Q9Y4D8	0.767987
316	Q04912	0.76789	MST1R
317	Q9P2D6	0.767879	FAM135A	family with sequence similarity 135 member A
318	P82279	0.767282	CRB1	crumbs cell polarity complex component 1
319	Q7Z591	0.767258	AKNA	AT-hook transcription factor
320	P16066	0.767203	NPR1	natriuretic peptide receptor 1
321	Q8N0Y7	0.767027	PGAM4	phosphoglycerate mutase family member 4
322	Q0ZGT2	0.766881	NEXN	nexilin F-actin binding protein
323	Q5TEA6	0.76644	SEL1L2	SEL1L2 adaptor subunit of ERAD E3 ubiquitin ligase
324	Q32MK0	0.766433	MYLK3	myosin light chain kinase 3
325	Q9UBE0	0.765298	SAE1	SUMO1 activating enzyme subunit 1
326	Q8IY21	0.765245	DDX60	DExD/H-box helicase 60
327	Q9BT76	0.765093	UPK3B	uroplakin 3B
328	Q13410	0.765011	BTN1A1	butyrophilin subfamily 1 member A1
329	O15068	0.764436	MCF2L	MCF.2 cell line derived transforming sequence like
330	Q9ULX6	0.763975	AKAP8L	A-kinase anchoring protein 8 like
331	O95271	0.76187	TNKS	tankyrase
332	Q9P266	0.76179	JCAD	junctional cadherin 5 associated
333	Q8IWU2	0.761654	LMTK2	lemur tyrosine kinase 2
334	Q92878	0.760956	RAD50	RAD50 double strand break repair protein
335	O15371	0.760686	EIF3D	eukaryotic translation initiation factor 3 subunit D
336	O60271	0.760403	SPAG9	sperm associated antigen 9
337	Q96P48	0.760116	ARAP1	ArfGAP with RhoGAP domain, ankyrin repeat and PH domain 1
338	P80192	0.759963	MAP3K9	mitogen-activated protein kinase kinase kinase 9
339	Q86V15	0.759398	CASZ1	castor zinc finger 1
340	Q14940	0.759198	SLC9A5	solute carrier family 9 member A5
341	Q14203	0.758858	DCTN1	dynactin subunit 1
342	Q86YS3	0.758247	RAB11FIP4	RAB11 family interacting protein 4
343	Q8N8U9	0.758162	BMPER	BMP binding endothelial regulator
344	Q9NUQ8	0.75806	ABCF3
345	P0DOX6	0.758043
346	A0A0C4DH41	0.758028
347	Q9Y4W6	0.757696	AFG3L2
348	Q5HYC2	0.757148	KIAA2026	KIAA2026
349	P51532	0.757098	SMARCA4	SWI/SNF related, matrix associated, actin dependent regulator of chromatin, subfamily a, member 4
350	Q7RTX1	0.756981	TAS1R1	taste 1 receptor member 1
351	Q6UXG2	0.756974	KIAA1324	endosome-lysosome associated apoptosis and autophagy regulator 1
352	P35520	0.756919	CBS	cystathionine beta-synthase
353	Q14839	0.756437	CHD4	chromodomain helicase DNA binding protein 4
354	D6RIA3	0.756433	C4orf54	chromosome 4 open reading frame 54
355	P29376	0.756093	LTK	leukocyte receptor tyrosine kinase
356	Q6W2J9	0.755968	BCOR	BCL6 corepressor
357	Q15075	0.755964	EEA1	early endosome antigen 1
358	Q16099	0.755636	GRIK4	glutamate ionotropic receptor kainate type subunit 4
359	Q6UY09	0.755044	CEACAM20	CEA cell adhesion molecule 20
360	Q6SZW1	0.75501	SARM1	sterile alpha and TIR motif containing 1
361	Q5DID0	0.754837	UMODL1	uromodulin like 1
362	P41180	0.754771	CASR	calcium sensing receptor
363	Q5TCQ9	0.753996	MAGI3	membrane associated guanylate kinase, WW and PDZ domain containing 3
364	Q68CR7	0.753955	LRRC66	leucine rich repeat containing 66
365	O14782	0.753657	KIF3C	kinesin family member 3C
366	Q9BQ70	0.753445	TCF25	transcription factor 25
367	O14802	0.753403	POLR3A	RNA polymerase III subunit A
368	Q14324	0.753166	MYBPC2	myosin binding protein C2
369	Q93099	0.752813	HGD	homogentisate 1,2-dioxygenase
370	Q9H7D0	0.752594	DOCK5	dedicator of cytokinesis 5
371	Q9Y5E2	0.751947	PCDHB7	protocadherin beta 7
372	A7KAX9	0.751915	ARHGAP32	Rho GTPase activating protein 32
373	Q9HCM1	0.751355	RESF1	retroelement silencing factor 1
374	P09884	0.75114	POLA1	DNA polymerase alpha 1, catalytic subunit
375	Q9Y238	0.751073	DLEC1	DLEC1 cilia and flagella associated protein
376	Q8N139	0.750967	ABCA6	ATP binding cassette subfamily A member 6
377	P18433	0.750907	PTPRA	protein tyrosine phosphatase receptor type A
378	Q8N9V7	0.750787	TOPAZ1	testis and ovary specific TOPAZ 1
379	Q7LBC6	0.750738	KDM3B	lysine demethylase 3B
380	Q9BY66	0.750604	KDM5D	lysine demethylase 5D
381	Q6UB35	0.75056	MTHFD1L	methylenetetrahydrofolate dehydrogenase (NADP+ dependent) 1 like
382	Q684P5	0.750147	RAP1GAP2	RAP1 GTPase activating protein 2
383	Q92508	0.750142	PIEZO1	piezo type mechanosensitive ion channel component 1
384	O60716	0.749846	CTNND1	catenin delta 1
385	Q9NR48	0.749839	ASH1L	ASH1 like histone lysine methyltransferase
386	Q6ZMQ8	0.749787	AATK	apoptosis associated tyrosine kinase
387	P35658	0.749766	NUP214	nucleoporin 214
388	O60575	0.748946	SPINK4	serine peptidase inhibitor Kazal type 4
389	Q9C0A6	0.748142	SETD5	SET domain containing 5
390	Q9Y6Y1	0.748009	CAMTA1	calmodulin binding transcription activator 1
391	Q9UBC3	0.747964	DNMT3B	DNA methyltransferase 3 beta
392	Q9GZU2	0.747932	PEG3	paternally expressed 3
393	P24723	0.747855	PRKCH	protein kinase C eta
394	Q14957	0.747621	GRIN2C
395	A0A075B767	0.747454
396	P0C091	0.747259	FREM3
397	Q96P50	0.747007	ACAP3
398	Q5JPF3	0.746854
399	Q96JH7	0.746789	VCPIP1
400	O14646	0.746723	CHD1	chromodomain helicase DNA binding protein 1
401	Q9Y2F5	0.746315	ICE1	interactor of little elongation complex ELL subunit 1
402	Q9Y5E6	0.746078	PCDHB3	protocadherin beta 3
403	O75309	0.745979	CDH16	cadherin 16
404	Q13609	0.745942	DNASE1L3	deoxyribonuclease 1 like 3
405	Q9BXT8	0.745903	RNF17	ring finger protein 17
406	P22059	0.745577	OSBP	oxysterol binding protein
407	P52179	0.745442	MYOM1	myomesin 1
408	P33121	0.745401	ACSL1	acyl-CoA synthetase long chain family member 1
409	Q9UNA0	0.745331	ADAMTS5	ADAM metallopeptidase with thrombospondin type 1 motif 5
410	P49750	0.74527	YLPM1	YLP motif containing 1
411	Q5W041	0.745243	ARMC3	armadillo repeat containing 3
412	P26358	0.745239	DNMT1	DNA methyltransferase 1
413	Q9HAU5	0.745207	UPF2	UPF2 regulator of nonsense mediated mRNA decay
414	Q14246	0.745024	ADGRE1	adhesion G protein-coupled receptor E1
415	Q9BXW9	0.74489	FANCD2	FA complementation group D2
416	Q9C0D5	0.74454	TANC1	tetratricopeptide repeat, ankyrin repeat and coiled-coil containing 1
417	Q14669	0.744026	TRIP12	thyroid hormone receptor interactor 12
418	O75578	0.743789	ITGA10	integrin subunit alpha 10
419	Q96MS0	0.74337	ROBO3	roundabout guidance receptor 3
420	Q6UXC1	0.743342	MAMDC4	MAM domain containing 4
421	Q96BY7	0.743103	ATG2B	autophagy related 2B
422	O43166	0.742915	SIPA1L1	signal induced proliferation associated 1 like 1
423	Q9Y5E5	0.742495	PCDHB4	protocadherin beta 4
424	P39880	0.742411	CUX1	cut like homeobox 1
425	Q9P2E3	0.742124	ZNFX1	zinc finger NFX1-type containing 1
426	Q13796	0.741997	SHROOM2	shroom family member 2
427	Q5VU36	0.741625	SPATA31A5
428	H7BZ55	0.741493
429	Q8TF72	0.741096	SHROOM3
430	Q68CZ1	0.740578	RPGRIP1L	RPGRIP1 like
431	Q9UKX5	0.740396	ITGA11	integrin subunit alpha 11
432	A6NE52	0.739923	WDR97	WD repeat domain 97
433	Q9UK61	0.73986	TASOR	transcription activation suppressor
434	Q96NW4	0.739718	ANKRD27	ankyrin repeat domain 27
435	Q8N5C6	0.739529	SRBD1	S1 RNA binding domain 1
436	O75106	0.739508	AOC2	amine oxidase copper containing 2
437	Q7Z745	0.739362	MROH2B	maestro heat like repeat family member 2B
438	Q9UL36	0.739023	ZNF236	zinc finger protein 236
439	Q7Z4N2	0.738822	TRPM1	transient receptor potential cation channel subfamily M member 1
440	Q9H2M9	0.738815	RAB3GAP2	RAB3 GTPase activating non-catalytic protein subunit 2
441	Q96JJ7	0.738692	TMX3	thioredoxin related transmembrane protein 3
442	Q15008	0.738685	PSMD6	proteasome 26S subunit, non-ATPase 6
443	Q8NCI6	0.738435	GLB1L3	galactosidase beta 1 like 3
444	Q63HM9	0.737656	PLCXD3	phosphatidylinositol specific phospholipase C X domain containing 3
445	Q96F07	0.73709	CYFIP2	cytoplasmic FMR1 interacting protein 2
446	O00562	0.736991	PITPNM1	phosphatidylinositol transfer protein membrane associated 1
447	O60674	0.736972	JAK2	Janus kinase 2
448	Q96CN9	0.736741	GCC1	GRIP and coiled-coil domain containing 1
449	P55196	0.736542	AFDN	afadin, adherens junction formation factor
450	O00423	0.736531	EML1	EMAP like 1
451	Q9NR80	0.736299	ARHGEF4	Rho guanine nucleotide exchange factor 4
452	Q5SWX8	0.735837	ODR4	odr-4 GPCR localization factor homolog
453	Q9UIF9	0.735817	BAZ2A	bromodomain adjacent to zinc finger domain 2A
454	Q01433	0.73562	AMPD2	adenosine monophosphate deaminase 2
455	Q9UKK3	0.73539	PARP4	poly(ADP-ribose) polymerase family member 4
456	Q5T890	0.734989	ERCC6L2	ERCC excision repair 6 like 2
457	A1IGU5	0.734762	ARHGEF37	Rho guanine nucleotide exchange factor 37
458	Q5VZ89	0.733363	DENND4C	DENN domain containing 4C
459	Q6ZTQ4	0.733207	CDHR3	cadherin related family member 3
460	O94759	0.732788	TRPM2	transient receptor potential cation channel subfamily M member 2
461	B5MCY1	0.732715	TDRD15	tudor domain containing 15
462	Q9Y5F3	0.732675	PCDHB1	protocadherin beta 1
463	P57789	0.732449	KCNK10	potassium two pore domain channel subfamily K member 10
464	Q8IXF0	0.73196	NPAS3	neuronal PAS domain protein 3
465	A6NHC0	0.73194	CAPN8	calpain 8
466	Q86VV8	0.731773	RTTN
467	A0A0A0MRZ8	0.731668
468	Q86YT6	0.731633	MIB1
469	Q14690	0.730986	PDCD11	programmed cell death 11
470	Q9UI26	0.730701	IPO11	importin 11
471	Q6UY18	0.730566	LINGO4	leucine rich repeat and Ig domain containing 4
472	Q9Y4E6	0.730537	WDR7	WD repeat domain 7
473	B4DS77	0.729426	SHISA9	shisa family member 9
474	Q9C091	0.729172	GREB1L	GREB1 like retinoic acid receptor coactivator
475	Q86UU1	0.729098	PHLDB1	pleckstrin homology like domain family B member 1
476	Q149N8	0.72904	SHPRH
477	A6NGW2	0.728686
478	Q68DE3	0.728213
479	Q9UQD0	0.727721	SCN8A
480	P31274	0.727594	HOXC9	homeobox C9
481	Q8IZD9	0.727208	DOCK3	dedicator of cytokinesis 3
482	Q8TDY2	0.72658	RB1CC1
483	Q6IE37	0.726399
484	B0I1T2	0.726082	MYO1G
485	Q8TDJ6	0.72601	DMXL2	Dmx like 2
486	Q96KX0	0.725885	LYZL4	lysozyme like 4
487	P31040	0.72549	SDHA	succinate dehydrogenase complex flavoprotein subunit A
488	Q9BRR8	0.724808	GPATCH1	G-patch domain containing 1
489	Q07617	0.724721	SPAG1	sperm associated antigen 1
490	O15254	0.724592	ACOX3	acyl-CoA oxidase 3, pristanoyl
491	Q04637	0.723778	EIF4G1	eukaryotic translation initiation factor 4 gamma 1
492	O43149	0.72336	ZZEF1	zinc finger ZZ-type and EF-hand domain containing 1
493	Q9ULI0	0.722839	ATAD2B	ATPase family AAA domain containing 2B
494	P0DJD1	0.722588	RGPD2	RANBP2 like and GRIP domain containing 2
495	Q8N2C7	0.721749	UNC80	unc-80 homolog, NALCN channel complex subunit
496	P40259	0.721607	CD79B	CD79b molecule
497	Q6ZS30	0.721176	NBEAL1	neurobeachin like 1
498	A2PYH4	0.720907	HFM1	helicase for meiosis 1
499	Q13356	0.720676	PPIL2	peptidylprolyl isomerase like 2
500	Q7Z3U7	0.720632	MON2	MON2 homolog, regulator of endosome-to-Golgi trafficking
501	Q9BW92	0.720287	TARS2	threonyl-tRNA synthetase 2, mitochondrial
502	Q5SYE7	0.720261	NHSL1	NHS like 1
503	Q86WI3	0.719779	NLRC5	NLR family CARD domain containing 5
504	P20142	0.719763	PGC	progastricsin
505	Q86VQ6	0.719324	TXNRD3	thioredoxin reductase 3
506	O75164	0.719157	KDM4A	lysine demethylase 4A
507	Q149M9	0.718727	NWD1	NACHT and WD repeat domain containing 1
508	P35498	0.718647	SCN1A	sodium voltage-gated channel alpha subunit 1
509	Q86VF2	0.718343	IGFN1	immunoglobulin like and fibronectin type III domain containing 1
510	O95163	0.718238	ELP1	elongator acetyltransferase complex subunit 1
511	Q9NR97	0.718196	TLR8	toll like receptor 8
512	Q5VV67	0.718172	PPRC1	PPARG related coactivator 1
513	Q9Y4D1	0.717405	DAAM1	dishevelled associated activator of morphogenesis 1
514	P18564	0.717361	ITGB6	integrin subunit beta 6
515	Q96HA7	0.717358	TONSL	tonsoku like, DNA repair protein
516	Q92608	0.717286	DOCK2	dedicator of cytokinesis 2
517	Q86W25	0.717076	NLRP13	NLR family pyrin domain containing 13
518	Q9Y6D5	0.716931	ARFGEF2	ADP ribosylation factor guanine nucleotide exchange factor 2
519	O75155	0.716813	CAND2	cullin associated and neddylation dissociated 2 (putative)
520	Q92621	0.716436	NUP205	nucleoporin 205
521	Q13574	0.716304	DGKZ	diacylglycerol kinase zeta
522	Q9BWT7	0.716183	CARD10	caspase recruitment domain family member 10
523	Q9H4Z2	0.715611	ZNF335	zinc finger protein 335
524	Q9Y5Y9	0.715492	SCN10A	sodium voltage-gated channel alpha subunit 10
525	Q9P2F8	0.715206	SIPA1L2	signal induced proliferation associated 1 like 2
526	Q29RF7	0.71519	PDS5A	PDS5 cohesin associated factor A
527	P98196	0.715051	ATP11A	ATPase phospholipid transporting 11A
528	Q8WWQ2	0.715024	HPSE2	heparanase 2 (inactive)
529	Q15139	0.714748	PRKD1	protein kinase D1
530	Q9C0C7	0.714255	AMBRA1	autophagy and beclin 1 regulator 1
531	P51841	0.713902	GUCY2F	guanylate cyclase 2F, retinal
532	Q5VXU9	0.713852	SHOC1	shortage in chiasmata 1
533	Q86UV5	0.71367	USP48	ubiquitin specific peptidase 48
534	Q13948	0.713481	CUX1
535	P16615	0.713424	ATP2A2	ATPase sarcoplasmic/endoplasmic reticulum Ca2+ transporting 2
536	Q9NVE7	0.713168	PANK4	pantothenate kinase 4 (inactive)
537	A6NM11	0.713041	LRRC37A2
538	Q5CZ79	0.712917
539	Q9P2J5	0.712908	LARS1
540	Q96KV7	0.712856	WDR90	WD repeat domain 90
541	Q15181	0.712802	PPA1	inorganic pyrophosphatase 1
542	Q8IYT4	0.712716	KATNAL2	katanin catalytic subunit A1 like 2
543	P54296	0.712699	MYOM2	myomesin 2
544	P33527	0.712305	ABCC1	ATP binding cassette subfamily C member 1
545	Q13349	0.712305	ITGAD	integrin subunit alpha D
546	O00481	0.712228	BTN3A1	butyrophilin subfamily 3 member A1
547	Q69YN4	0.711872	VIRMA	vir like m6A methyltransferase associated
548	Q14689	0.711793	DIP2A	disco interacting protein 2 homolog A
549	Q8N3E9	0.711673	PLCD3	phospholipase C delta 3
550	Q13045	0.711487	FLII	FLII actin remodeling protein
551	Q05D60	0.711362	DEUP1	deuterosome assembly protein 1
552	Q9H6S0	0.710365	YTHDC2	YTH N6-methyladenosine RNA binding protein C2
553	Q8IZD2	0.710001	KMT2E	lysine methyltransferase 2E (inactive)
554	Q12774	0.709988	ARHGEF5	Rho guanine nucleotide exchange factor 5
555	Q68DN1	0.709493	C2orf16	chromosome 2 open reading frame 16
556	Q9Y5I2	0.709381	PCDHA10	protocadherin alpha 10
557	Q9HAZ2	0.709035	PRDM16	PR/SET domain 16
558	Q49AJ0	0.709033	FAM135B	family with sequence similarity 135 member B
559	Q9ULD0	0.709004	OGDHL	oxoglutarate dehydrogenase L
560	Q5VT97	0.708755	SYDE2	synapse defective Rho GTPase homolog 2
561	Q8IYL2	0.708558	TRMT44	tRNA methyltransferase 44 homolog
562	O43379	0.708145	WDR62	WD repeat domain 62
563	Q2TAC6	0.70738	KIF19	kinesin family member 19
564	Q6T4R5	0.707144	NHS	NHS actin remodeling regulator
565	P20592	0.70701	MX2	MX dynamin like GTPase 2
566	P98073	0.706651	TMPRSS15	transmembrane serine protease 15
567	Q96PC5	0.706552	MIA2	MIA SH3 domain ER export factor 2
568	Q969X0	0.705999	RILPL2	Rab interacting lysosomal protein like 2
569	Q86TB3	0.705852	ALPK2	alpha kinase 2
570	Q86UL8	0.705837	MAGI2	membrane associated guanylate kinase, WW and PDZ domain containing 2
571	Q8IYW2	0.705763	CFAP46	cilia and flagella associated protein 46
572	Q92619	0.705743	ARHGAP45	Rho GTPase activating protein 45
573	Q96TA1	0.705197	NIBAN2	niban apoptosis regulator 2
574	Q9H2G2	0.705006	SLK	STE20 like kinase
575	Q8ND30	0.704964	PPFIBP2	PPFIA binding protein 2
576	O95382	0.704755	MAP3K6	mitogen-activated protein kinase kinase kinase 6
577	Q86Y13	0.704657	DZIP3	DAZ interacting zinc finger protein 3
578	O75330	0.704608	HMMR
579	Q9HD43	0.704322
580	Q93008	0.704212	USP9X
581	Q6TDU7	0.704196	CASC1	dynein axonemal intermediate chain 7
582	P0C869	0.704003	PLA2G4B	phospholipase A2 group IVB
583	Q8NEM8	0.703796	AGBL3	AGBL carboxypeptidase 3
584	Q5VTT5	0.703288	MYOM3	myomesin 3
585	P29074	0.70288	PTPN4	protein tyrosine phosphatase non-receptor type 4
586	Q7Z569	0.702736	BRAP	BRCA1 associated protein
587	Q496Y0	0.702595	LONRF3	LON peptidase N-terminal domain and ring finger 3
588	Q8IWV8	0.702511	UBR2	ubiquitin protein ligase E3 component n-recognin 2
589	O00507	0.701614	USP9Y	ubiquitin specific peptidase 9 Y-linked
590	Q96AA8	0.701524	JAKMIP2	janus kinase and microtubule interacting protein 2
591	Q96AY3	0.701148	FKBP10	FKBP prolyl isomerase 10
592	Q9UHC1	0.700414	MLH3	mutL homolog 3
593	Q9Y5B6	0.70022	PAXBP1	PAX3 and PAX7 binding protein 1
594	Q86Y91	0.70009	KIF18B	kinesin family member 18B
595	Q8NDM7	0.700035	CFAP43	cilia and flagella associated protein 43
596	Q86XP1	0.699937	DGKH	diacylglycerol kinase eta
597	P47989	0.699729	XDH	xanthine dehydrogenase
598	Q96J66	0.699712	ABCC11	ATP binding cassette subfamily C member 11
599	O14795	0.699436	UNC13B	unc-13 homolog B
600	Q7Z5J8	0.699115	ANKAR	ankyrin and armadillo repeat containing
601	Q9Y2K1	0.699112	ZBTB1	zinc finger and BTB domain containing 1
602	Q5VSL9	0.698514	STRIP1	striatin interacting protein 1
603	Q08043	0.698295	ACTN3	actinin alpha 3
604	Q2KHR3	0.698243	QSER1	glutamine and serine rich 1
605	Q9BVV6	0.698155	KIAA0586	KIAA0586
606	Q8TF17	0.697957	SH3TC2	SH3 domain and tetratricopeptide repeats 2
607	Q15021	0.697035	NCAPD2	non-SMC condensin I complex subunit D2
608	Q9H9B1	0.697013	EHMT1	euchromatic histone lysine methyltransferase 1
609	Q9BVQ7	0.696935	SPATA5L1	AFG2 AAA ATPase homolog B
610	Q13033	0.696757	STRN3	striatin 3
611	Q8IWE2	0.696614	FAM114A1
612	A6NGD5	0.696501
613	Q96PU5	0.69647	NEDD4L
614	O94966	0.696465	USP19	ubiquitin specific peptidase 19
615	P49326	0.696406	FMO5	flavin containing dimethylaniline monoxygenase 5
616	Q1XH10	0.69629	SKIDA1
617	O00370	0.696011
618	O60231	0.695953	DHX16
619	Q6ZNL6	0.695431	FGD5	FYVE, RhoGEF and PH domain containing 5
620	Q14149	0.695352	MORC3
621	A0A0B4J1V0	0.695161
622	Q86YS7	0.695107	C2CD5
623	Q7Z6G8	0.694584	ANKS1B	ankyrin repeat and sterile alpha motif domain containing 1B
624	Q9Y2I9	0.694128	TBC1D30	TBC1 domain family member 30
625	Q5JR59	0.694093	MTUS2	microtubule associated scaffold protein 2
626	Q70EL1	0.694034	USP54	ubiquitin specific peptidase 54
627	Q5JWR5	0.694025	DOP1A	DOP1 leucine zipper like protein A
628	O75153	0.693833	CLUH	clustered mitochondria homolog
629	Q8TEV9	0.693692	SMCR8	SMCR8-C9orf72 complex subunit
630	Q8N1P7	0.69361	CRYBG2	crystallin beta-gamma domain containing 2
631	Q6RI45	0.693353	BRWD3	bromodomain and WD repeat domain containing 3
632	Q9NYZ3	0.693306	GTSE1	G2 and S-phase expressed 1
633	Q9UIG0	0.693195	BAZ1B	bromodomain adjacent to zinc finger domain 1B
634	Q9NV70	0.692728	EXOC1	exocyst complex component 1
635	Q3MJ16	0.692615	PLA2G4E	phospholipase A2 group IVE
636	Q9BYX4	0.692118	IFIH1	interferon induced with helicase C domain 1
637	Q13547	0.692096	HDAC1	histone deacetylase 1
638	Q5SW79	0.691662	CEP170	centrosomal protein 170
639	Q96GP6	0.691132	SCARF2	scavenger receptor class F member 2
640	Q9UGL1	0.691114	KDM5B	lysine demethylase 5B
641	Q9BY12	0.691051	SCAPER	S-phase cyclin A associated protein in the ER
642	A6NMS7	0.690915	LRRC37A	leucine rich repeat containing 37A
643	Q8WTW3	0.690583	COG1	component of oligomeric golgi complex 1
644	Q92817	0.690493	EVPL	envoplakin
645	P08183	0.689913	ABCB1	ATP binding cassette subfamily B member 1
646	Q5SQ80	0.689675	ANKRD20A2	ankyrin repeat domain 20 family member A2, pseudogene
647	Q9Y5H3	0.68952	PCDHGA10
648	Q7Z6P3	0.689331
649	P38646	0.689309	HSPA9
650	Q7Z5H3	0.689068	ARHGAP22	Rho GTPase activating protein 22
651	Q6UW60	0.688335	PCSK4	proprotein convertase subtilisin/kexin type 4
652	Q8TE59	0.688286	ADAMTS19	ADAM metallopeptidase with thrombospondin type 1 motif 19
653	P23469	0.68808	PTPRE	protein tyrosine phosphatase receptor type E
654	Q00722	0.687955	PLCB2	phospholipase C beta 2
655	Q9Y2L5	0.687631	TRAPPC8	trafficking protein particle complex subunit 8
656	Q14764	0.687266	MVP	major vault protein
657	Q7Z6I6	0.687057	ARHGAP30	Rho GTPase activating protein 30
658	O14529	0.686886	CUX2	cut like homeobox 2
659	Q01538	0.686678	MYT1	myelin transcription factor 1
660	P42226	0.686527	STAT6	signal transducer and activator of transcription 6
661	Q9ULJ7	0.686303	ANKRD50	ankyrin repeat domain containing 50
662	Q06278	0.686127	AOX1	aldehyde oxidase 1
663	Q99613	0.686013	EIF3C	eukaryotic translation initiation factor 3 subunit C
664	Q9P2S6	0.685781	ANKMY1	ankyrin repeat and MYND domain containing 1
665	Q8WWZ7	0.685654	ABCA5	ATP binding cassette subfamily A member 5
666	A4D1E1	0.685609	ZNF804B	zinc finger protein 804B
667	Q5JTZ9	0.685438	AARS2	alanyl-tRNA synthetase 2, mitochondrial
668	P13807	0.685437	GYS1	glycogen synthase 1
669	Q9NTI2	0.685414	ATP8A2	ATPase phospholipid transporting 8A2
670	Q92620	0.685307	DHX38	DEAH-box helicase 38
671	Q9NZC3	0.685061	GDE1
672	Q9BXX2	0.684853
673	Q9HBG6	0.684634	IFT122
674	Q96G01	0.68443	BICD1	BICD cargo adaptor 1
675	Q9UHN6	0.684296	CEMIP2	cell migration inducing hyaluronidase 2
676	Q8IZU2	0.684294	WDR17	WD repeat domain 17
677	Q04656	0.684267	ATP7A	ATPase copper transporting alpha
678	O14607	0.684263	UTY	ubiquitously transcribed tetratricopeptide repeat containing, Y-linked
679	Q13029	0.683425	PRDM2	PR/SET domain 2
680	Q7Z494	0.683413	NPHP3	nephrocystin 3
681	Q4LE39	0.682891	ARID4B	AT-rich interaction domain 4B
682	P28290	0.682715	ITPRID2	ITPR interacting domain containing 2
683	Q9HBL0	0.682464	TNS1	tensin 1
684	Q96Q42	0.682402	ALS2	alsin Rho guanine nucleotide exchange factor ALS2
685	O60309	0.682307	LRRC37A3	leucine rich repeat containing 37 member A3
686	Q58EX7	0.682083	PLEKHG4	pleckstrin homology and RhoGEF domain containing G4
687	P57103	0.682046	SLC8A3	solute carrier family 8 member A3
688	Q9Y618	0.681943	NCOR2	nuclear receptor corepressor 2
689	Q9Y5I0	0.681837	PCDHA13	protocadherin alpha 13
690	Q8IX01	0.681824	SUGP2	SURP and G-patch domain containing 2
691	Q0VD83	0.681573	APOBR	apolipoprotein B receptor
692	P51692	0.681364	STAT5B	signal transducer and activator of transcription 5B
693	Q9Y4E5	0.681291	ZNF451	zinc finger protein 451
694	Q9H0J4	0.68126	QRICH2	glutamine rich 2
695	Q96RT8	0.68122	TUBGCP5	tubulin gamma complex associated protein 5
696	Q96RD9	0.68089	FCRL5	Fc receptor like 5
697	Q6P0Q8	0.680747	MAST2	microtubule associated serine/threonine kinase 2
698	A6NKG5	0.680556	RTL1	retrotransposon Gag like 1
699	P29597	0.680434	TYK2	tyrosine kinase 2
700	Q9H6R0	0.680422	DHX33	DEAH-box helicase 33
701	Q5T0Z8	0.679887	C6orf132	chromosome 6 open reading frame 132
702	Q96P31	0.679581	FCRL3	Fc receptor like 3
703	Q9UP83	0.679575	COG5	component of oligomeric golgi complex 5
704	Q6TGC4	0.679539	PADI6	peptidyl arginine deiminase 6
705	Q5H9F3	0.679314	BCORL1	BCL6 corepressor like 1
706	Q5BJF6	0.678949	ODF2	outer dense fiber of sperm tails 2
707	Q3BBV0	0.678791	NBPF1	NBPF member 1
708	Q8N2Y8	0.678585	RUSC2	RUN and SH3 domain containing 2
709	Q6PII3	0.678364	CCDC174	coiled-coil domain containing 174
710	P41229	0.678258	KDM5C	lysine demethylase 5C
711	Q6ZP82	0.678125	CCDC141	coiled-coil domain containing 141
712	Q9Y4C8	0.677788	RBM19	RNA binding motif protein 19
713	Q96PX9	0.67776	PLEKHG4B	pleckstrin homology and RhoGEF domain containing G4B
714	Q6P4R8	0.677661	NFRKB	nuclear factor related to kappaB binding protein
715	Q9H172	0.677101	ABCG4	ATP binding cassette subfamily G member 4
716	Q9NSE4	0.677067	IARS2	isoleucyl-tRNA synthetase 2, mitochondrial
717	Q9UBW7	0.676967	ZMYM2	zinc finger MYM-type containing 2
718	Q9NRY4	0.676879	ARHGAP35	Rho GTPase activating protein 35
719	Q9C0E4	0.6768	GRIP2	glutamate receptor interacting protein 2
720	Q9NQC7	0.67676	CYLD	CYLD lysine 63 deubiquitinase
721	Q96QP1	0.676706	ALPK1	alpha kinase 1
722	P52735	0.676674	VAV2	vav guanine nucleotide exchange factor 2
723	Q9BZL6	0.676583	PRKD2	protein kinase D2
724	Q07890	0.675952	SOS2	SOS Ras/Rho guanine nucleotide exchange factor 2
725	O60303	0.675929	KIAA0556	katanin interacting protein
726	Q14005	0.675677	IL16	interleukin 16
727	O75912	0.675563	DGKI	diacylglycerol kinase iota
728	Q9NZQ8	0.675559	TRPM5	transient receptor potential cation channel subfamily M member 5
729	P10071	0.675295	GLI3	GLI family zinc finger 3
730	Q68DX3	0.675185	FRMPD2	FERM and PDZ domain containing 2
731	Q4ADV7	0.67507	RIC1	RIC1 homolog, RAB6A GEF complex partner 1
732	Q8WYL5	0.674965	SSH1	slingshot protein phosphatase 1
733	Q9BXL7	0.674603	CARD11	caspase recruitment domain family member 11
734	Q9BXF3	0.674467	CECR2	CECR2 histone acetyl-lysine reader
735	O75152	0.674421	ZC3H11A	zinc finger CCCH-type containing 11A
736	Q9P203	0.674411	BTBD7	BTB domain containing 7
737	Q5VTL7	0.674015	FNDC7	fibronectin type III domain containing 7
738	Q9ULD9	0.673771	ZNF608	zinc finger protein 608
739	P37275	0.673719	ZEB1	zinc finger E-box binding homeobox 1
740	Q96EF0	0.673619	MTMR8	myotubularin related protein 8
741	Q6ZV73	0.673553	FGD6	FYVE, RhoGEF and PH domain containing 6
742	Q9Y4C2	0.673341	TCAF1	TRPM8 channel associated factor 1
743	Q8IWB6	0.673248	TEX14	testis expressed 14, intercellular bridge forming factor
744	P0DMV8	0.673109	HSPA1A	heat shock protein family A (Hsp70) member 1A
745	C9J798	0.672961
746	P49756	0.672956	RBM25
747	P13674	0.672915	P4HA1	prolyl 4-hydroxylase subunit alpha 1
748	Q15648	0.672871	MED1	mediator complex subunit 1
749	Q7Z6E9	0.672304	RBBP6
750	Q6P2S7	0.671611
751	Q6ZS17	0.671595	RIPOR1
752	Q15468	0.671293	STIL
753	A0A075B6K5	0.671293
754	A6NNT2	0.671224	C16orf96
755	Q7Z3J3	0.671218	RGPD4	RANBP2 like and GRIP domain containing 4
756	Q8WWN8	0.671124	ARAP3	ArfGAP with RhoGAP domain, ankyrin repeat and PH domain 3
757	A6NKT7	0.67102	RGPD3	RANBP2 like and GRIP domain containing 3
758	C9J069	0.67095	AJM1	apical junction component 1 homolog
759	Q03112	0.670801	MECOM	MDS1 and EVI1 complex locus
760	Q14554	0.670757	PDIA5	protein disulfide isomerase family A member 5
761	Q5JPB2	0.670594	ZNF831	zinc finger protein 831
762	Q07627	0.670383	KRTAP1-1	keratin associated protein 1-1
763	O15117	0.670124	FYB1	FYN binding protein 1
764	Q5K651	0.670114	SAMD9	sterile alpha motif domain containing 9
765	A6NE01	0.670045	FAM186A	family with sequence similarity 186 member A
766	O94761	0.669977	RECQL4	RecQ like helicase 4
767	Q06210	0.669931	GFPT1	glutamine--fructose-6-phosphate transaminase 1
768	Q9UHF7	0.669721	TRPS1	transcriptional repressor GATA binding 1
769	Q76L83	0.669679	ASXL2	ASXL transcriptional regulator 2
770	Q6L9W6	0.669632	B4GALNT3	beta-1,4-N-acetyl-galactosaminyltransferase 3
771	Q9BUQ8	0.669363	DDX23	DEAD-box helicase 23
772	O75069	0.669234	TMCC2	transmembrane and coiled-coil domain family 2
773	Q6PIW4	0.669078	FIGNL1	fidgetin like 1
774	P54132	0.66902	BLM	BLM RecQ like helicase
775	P98174	0.668969	FGD1
776	P0DPD6	0.66893
777	P43007	0.668269	SLC1A4
778	Q9Y2K7	0.668117	KDM2A	lysine demethylase 2A
779	Q68CZ2	0.667967	TNS3	tensin 3
780	P12956	0.66791	XRCC6	X-ray repair cross complementing 6
781	P59046	0.667869	NLRP12	NLR family pyrin domain containing 12
782	O75717	0.667846	WDHD1	WD repeat and HMG-box DNA binding protein 1
783	O15209	0.667803	ZBTB22	zinc finger and BTB domain containing 22
784	Q9H9Y6	0.667762	POLR1B	RNA polymerase I subunit B
785	Q9NQ11	0.667541	ATP13A2
786	Q5HYW2	0.667492
787	Q9H324	0.667181	ADAMTS10
788	Q5XXA6	0.667071	ANO1	anoctamin 1
789	Q8N3P4	0.667017	VPS8	VPS8 subunit of CORVET complex
790	Q99958	0.666928	FOXC2	forkhead box C2
791	Q9HAU0	0.666858	PLEKHA5	pleckstrin homology domain containing A5
792	Q6R2W3	0.666565	ZBED9	SCAN domain containing 3
793	O43345	0.666521	ZNF208	zinc finger protein 208
794	O60313	0.66643	OPA1	OPA1 mitochondrial dynamin like GTPase
795	O43795	0.666149	MYO1B	myosin IB
796	Q5HYA8	0.666109	TMEM67	transmembrane protein 67
797	O15040	0.666087	TECPR2	tectonin beta-propeller repeat containing 2
798	P23378	0.665966	GLDC	glycine decarboxylase
799	Q99590	0.665932	SCAF11	SR-related CTD associated factor 11
800	Q14CM0	0.665892	FRMPD4	FERM and PDZ domain containing 4
801	Q9NVI1	0.665858	FANCI	FA complementation group I
802	Q92841	0.665802	DDX17	DEAD-box helicase 17
803	Q9UQC9	0.665791	CLCA2	chloride channel accessory 2
804	Q9ULL5	0.665752	PRR12	proline rich 12
805	Q9NQI0	0.665614	DDX4	DEAD-box helicase 4
806	Q92870	0.665408	APBB2	amyloid beta precursor protein binding family B member 2
807	Q5VWQ8	0.665106	DAB2IP	DAB2 interacting protein
808	Q01668	0.664299	CACNA1D	calcium voltage-gated channel subunit alpha1 D
809	P43246	0.664123	MSH2	mutS homolog 2
810	Q15057	0.664009	ACAP2	ArfGAP with coiled-coil, ankyrin repeat and PH domains 2
811	Q96T37	0.663969	RBM15	RNA binding motif protein 15
812	Q14289	0.663595	PTK2B	protein tyrosine kinase 2 beta
813	Q9Y2G9	0.663551	SBNO2	strawberry notch homolog 2
814	Q9UKF6	0.663448	CPSF3	cleavage and polyadenylation specific factor 3
815	Q14679	0.663416	TTLL4	tubulin tyrosine ligase like 4
816	Q9C099	0.663362	LRRCC1	leucine rich repeat and coiled-coil centrosomal protein 1
817	Q96M43	0.663295	NBPF4	NBPF member 4
818	A6NCI4	0.66288	VWA3A	von Willebrand factor A domain containing 3A
819	Q9H2F5	0.662616	EPC1	enhancer of polycomb homolog 1
820	O43314	0.662559	PPIP5K2	diphosphoinositol pentakisphosphate kinase 2
821	P98175	0.662417	RBM10	RNA binding motif protein 10
822	Q5SNT2	0.662288	TMEM201	transmembrane protein 201
823	O95466	0.662119	FMNL1	formin like 1
824	A6ND36	0.661806	FAM83G	family with sequence similarity 83 member G
825	Q9BXB1	0.661543	LGR4	leucine rich repeat containing G protein-coupled receptor 4
826	Q9Y2H0	0.661459	DLGAP4	DLG associated protein 4
827	Q9P241	0.661288	ATP10D	ATPase phospholipid transporting 10D (putative)
828	P07332	0.661209	FES	FES proto-oncogene, tyrosine kinase
829	P04150	0.660683	NR3C1	nuclear receptor subfamily 3 group C member 1
830	Q9ULL8	0.660648	SHROOM4	shroom family member 4
831	Q9NZC4	0.660638	EHF	ETS homologous factor
832	Q6ZQQ2	0.660421	SPATA31D1	SPATA31 subfamily D member 1
833	Q86VP3	0.6603	PACS2	phosphofurin acidic cluster sorting protein 2
834	O43290	0.660298	SART1	spliceosome associated factor 1, recruiter of U4/U6.U5 tri-snRNP
835	Q05586	0.66028	GRIN1	glutamate ionotropic receptor NMDA type subunit 1
836	Q562F6	0.660227	SGO2	shugoshin 2
837	O75747	0.660211	PIK3C2G	phosphatidylinositol-4-phosphate 3-kinase catalytic subunit type 2 gamma
838	Q15025	0.659912	TNIP1	TNFAIP3 interacting protein 1
839	Q9Y2H6	0.659877	FNDC3A	fibronectin type III domain containing 3A
840	Q92574	0.659863	TSC1	TSC complex subunit 1
841	O15090	0.659735	ZNF536	zinc finger protein 536
842	Q92833	0.659297	JARID2	jumonji and AT-rich interaction domain containing 2
843	P25205	0.658626	MCM3	minichromosome maintenance complex component 3
844	Q6ZRK6	0.658429	CCDC73	coiled-coil domain containing 73
845	Q96AX9	0.6583	MIB2	MIB E3 ubiquitin protein ligase 2
846	Q7Z3Z3	0.658222	PIWIL3	piwi like RNA-mediated gene silencing 3
847	Q01118	0.658122	SCN7A	sodium voltage-gated channel alpha subunit 7
848	Q9BQC3	0.657989	DPH2	diphthamide biosynthesis 2
849	Q5VWQ0	0.657757	RSBN1	round spermatid basic protein 1
850	P16885	0.657662	PLCG2	phospholipase C gamma 2
851	Q68CJ6	0.657619	NUGGC	nuclear GTPase, germinal center associated
852	Q9UJF2	0.657446	RASAL2	RAS protein activator like 2
853	O95487	0.657093	SEC24B	SEC24 homolog B, COPII coat complex component
854	Q9ULM3	0.657074	YEATS2	YEATS domain containing 2
855	O75037	0.656894	KIF21B
856	A0A075B6T8	0.656507
857	Q5T9S5	0.656147	CCDC18
858	O60292	0.656123	SIPA1L3	signal induced proliferation associated 1 like 3
859	P56192	0.655875	MARS1	methionyl-tRNA synthetase 1
860	P11387	0.655722	TOP1	DNA topoisomerase I
861	Q9C0C9	0.655563	UBE2O	ubiquitin conjugating enzyme E2 O
862	Q9Y3S1	0.655559	WNK2	WNK lysine deficient protein kinase 2
863	Q7Z6J0	0.655403	SH3RF1	SH3 domain containing ring finger 1
864	Q9Y3R0	0.655248	GRIP1	glutamate receptor interacting protein 1
865	Q15046	0.655033	KARS1	lysyl-tRNA synthetase 1
866	Q76FK4	0.654999	NOL8	nucleolar protein 8
867	O95819	0.654409	MAP4K4	mitogen-activated protein kinase kinase kinase kinase 4
868	Q8IWX7	0.654311	UNC45B	unc-45 myosin chaperone B
869	O75145	0.654244	PPFIA3	PTPRF interacting protein alpha 3
870	Q8TEQ0	0.654214	SNX29	sorting nexin 29
871	Q6ULP2	0.653833	AFTPH	aftiphilin
872	Q9HAV4	0.653668	XPO5	exportin 5
873	Q5JYT7	0.653516	KIAA1755	KIAA1755
874	Q9Y5W8	0.653483	SNX13	sorting nexin 13
875	Q9UDR5	0.65337	AASS	aminoadipate-semialdehyde synthase
876	Q2Y0W8	0.653357	SLC4A8	solute carrier family 4 member 8
877	P03956	0.653315	MMP1	matrix metallopeptidase 1
878	A8MYZ5	0.653278	IQCF6	IQ motif containing F6
879	Q6Q4G3	0.653227	LVRN	laeverin
880	Q92738	0.653161	USP6NL	USP6 N-terminal like
881	Q8TEJ3	0.652608	SH3RF3
882	A6NM62	0.652563
883	Q86UP2	0.651912	KTN1
884	Q93033	0.651881	CD101	CD101 molecule
885	Q9NX65	0.651747	ZSCAN32	zinc finger and SCAN domain containing 32
886	P19447	0.651652	ERCC3	ERCC excision repair 3, TFIIH core complex helicase subunit
887	O95259	0.651462	KCNH1	potassium voltage-gated channel subfamily H member 1
888	Q9UQB3	0.651445	CTNND2	catenin delta 2
889	Q9UHP3	0.651232	USP25	ubiquitin specific peptidase 25
890	Q2NKQ1	0.651188	SGSM1	small G protein signaling modulator 1
891	Q6ZT07	0.65087	TBC1D9	TBC1 domain family member 9
892	Q68DV7	0.650778	RNF43	ring finger protein 43
893	Q6UWM7	0.650271	LCTL	lactase like
894	Q8IWZ3	0.650241	ANKHD1	ankyrin repeat and KH domain containing 1
895	Q05086	0.650177	UBE3A	ubiquitin protein ligase E3A
896	Q5KSL6	0.649979	DGKK	diacylglycerol kinase kappa
897	Q92793	0.649948	CREBBP	CREB binding protein
898	Q8NB25	0.649574	FAM184A	family with sequence similarity 184 member A
899	Q2NKX8	0.649498	ERCC6L	ERCC excision repair 6 like, spindle assembly checkpoint helicase
900	Q9NUB1	0.649197	ACSS1	acyl-CoA synthetase short chain family member 1
901	Q9BZ72	0.649101	PITPNM2	phosphatidylinositol transfer protein membrane associated 2
902	Q5T481	0.649041	RBM20	RNA binding motif protein 20
903	O43861	0.649008	ATP9B	ATPase phospholipid transporting 9B (putative)
904	P48449	0.648704	LSS	lanosterol synthase
905	Q5T5C0	0.648621	STXBP5	syntaxin binding protein 5
906	Q8TE82	0.648453	SH3TC1	SH3 domain and tetratricopeptide repeats 1
907	P54886	0.648285	ALDH18A1	aldehyde dehydrogenase 18 family member A1
908	O14936	0.648075	CASK	calcium/calmodulin dependent serine protein kinase
909	Q2M3C7	0.647904	SPHKAP	SPHK1 interactor, AKAP domain containing
910	P46019	0.647846	PHKA2	phosphorylase kinase regulatory subunit alpha 2
911	Q8IY37	0.647712	DHX37	DEAH-box helicase 37
912	Q9Y2I6	0.647624	NINL	ninein like
913	P27037	0.647596	ACVR2A	activin A receptor type 2A
914	Q9BWH6	0.64754	RPAP1	RNA polymerase II associated protein 1
915	Q92766	0.647195	RREB1	ras responsive element binding protein 1
916	Q02083	0.647045	NAAA	N-acylethanolamine acid amidase
917	Q9H501	0.647009	ESF1	ESF1 nucleolar pre-rRNA processing protein homolog
918	Q9H7M6	0.646979	ZSWIM4	zinc finger SWIM-type containing 4
919	P52746	0.64683	ZNF142	zinc finger protein 142
920	Q8IWA6	0.64677	CCDC60	coiled-coil domain containing 60
921	Q09472	0.646767	EP300	E1A binding protein p300
922	O95622	0.646761	ADCY5	adenylate cyclase 5
923	P15918	0.646379	RAG1	recombination activating 1
924	Q96QB1	0.646338	DLC1	DLC1 Rho GTPase activating protein
925	P16383	0.646278	GCFC2	GC-rich sequence DNA-binding factor 2
926	A0FGR8	0.646096	ESYT2	extended synaptotagmin 2
927	P29353	0.646026	SHC1	SHC adaptor protein 1
928	A8MWY0	0.645883	KIAA1324L	endosome-lysosome associated apoptosis and autophagy regulator family member 2
929	Q96M83	0.645843	CCDC7	coiled-coil domain containing 7
930	Q8TDD1	0.645841	DDX54	DEAD-box helicase 54
931	P21439	0.645797	ABCB4	ATP binding cassette subfamily B member 4
932	O75128	0.645601	COBL	cordon-bleu WH2 repeat protein
933	Q9UPX8	0.645521	SHANK2	SH3 and multiple ankyrin repeat domains 2
934	Q9Y2H9	0.645355	MAST1	microtubule associated serine/threonine kinase 1
935	Q9NP80	0.645047	PNPLA8	patatin like phospholipase domain containing 8
936	O15440	0.644885	ABCC5	ATP binding cassette subfamily C member 5
937	Q10571	0.644723	MN1	MN1 proto-oncogene, transcriptional regulator
938	Q6GYQ0	0.644542	RALGAPA1	Ral GTPase activating protein catalytic subunit alpha 1
939	Q6XUX3	0.64449	DSTYK	dual serine/threonine and tyrosine protein kinase
940	P16662	0.644317	UGT2B7	UDP glucuronosyltransferase family 2 member B7
941	P49023	0.644225	PXN	paxillin
942	Q86UZ6	0.643937	ZBTB46	zinc finger and BTB domain containing 46
943	Q8TD43	0.643678	TRPM4	transient receptor potential cation channel subfamily M member 4
944	Q8WUH2	0.643354	TGFBRAP1	transforming growth factor beta receptor associated protein 1
945	P78559	0.643338	MAP1A	microtubule associated protein 1A
946	Q7Z3C6	0.64333	ATG9A	autophagy related 9A
947	Q6ZWH5	0.643278	NEK10	NIMA related kinase 10
948	Q56UN5	0.643152	MAP3K19	mitogen-activated protein kinase kinase kinase 19
949	O60826	0.642878	CCDC22	coiled-coil domain containing 22
950	Q8NFZ0	0.642843	FBH1	F-box DNA helicase 1
951	P53618	0.642818	COPB1	COPI coat complex subunit beta 1
952	Q8NEV8	0.642673	EXPH5	exophilin 5
953	P05165	0.642606	PCCA	propionyl-CoA carboxylase subunit alpha
954	B1AJZ9	0.642552	FHAD1	forkhead associated phosphopeptide binding domain 1
955	Q9UNY4	0.642525	TTF2	transcription termination factor 2
956	Q7RTU9	0.6423	STRC	stereocilin
957	O60287	0.641956	URB1	URB1 ribosome biogenesis homolog
958	A2RTX5	0.641941	TARS3	threonyl-tRNA synthetase 3
959	P51957	0.641795	NEK4	NIMA related kinase 4
960	Q9NRM7	0.641765	LATS2	large tumor suppressor kinase 2
961	Q9Y4D2	0.641489	DAGLA	diacylglycerol lipase alpha
962	Q86UP0	0.641447	CDH24	cadherin 24
963	Q9Y4H2	0.641376	IRS2	insulin receptor substrate 2
964	Q9H7P9	0.641304	PLEKHG2	pleckstrin homology and RhoGEF domain containing G2
965	O75694	0.641212	NUP155
966	A0A1B0GTU1	0.641111
967	Q96D42	0.640975	HAVCR1
968	Q16825	0.640909	PTPN21	protein tyrosine phosphatase non-receptor type 21
969	Q9UDY8	0.640689	MALT1	MALT1 paracaspase
970	Q9NZC9	0.640504	SMARCAL1	SWI/SNF related, matrix associated, actin dependent regulator of chromatin, subfamily a like 1
971	Q96EH5	0.640393	RPL39L	ribosomal protein L39 like
972	Q9UJA3	0.640292	MCM8	minichromosome maintenance 8 homologous recombination repair factor
973	Q96T23	0.640108	RSF1	remodeling and spacing factor 1
974	P35251	0.639969	RFC1	replication factor C subunit 1
975	Q7Z410	0.639766	TMPRSS9	transmembrane serine protease 9
976	Q13099	0.639237	IFT88	intraflagellar transport 88
977	O43303	0.639161	CCP110	centriolar coiled-coil protein 110
978	P18583	0.638997	SON	SON DNA and RNA binding protein
979	O75351	0.63882	VPS4B	vacuolar protein sorting 4 homolog B
980	Q12889	0.638681	OVGP1	oviductal glycoprotein 1
981	Q4G0N8	0.638506	SLC9C1
982	Q9UFE4	0.638262
983	Q9P2F5	0.638117	STOX2
984	Q8NB49	0.638072	ATP11C	ATPase phospholipid transporting 11C
985	Q92953	0.637749	KCNB2	potassium voltage-gated channel subfamily B member 2
986	Q8N271	0.637732	PROM2	prominin 2
987	Q96MR6	0.637701	CFAP57	cilia and flagella associated protein 57
988	Q9Y6R4	0.637228	MAP3K4	mitogen-activated protein kinase kinase kinase 4
989	P51784	0.637193	USP11	ubiquitin specific peptidase 11
990	Q8ND71	0.637173	GIMAP8	GTPase, IMAP family member 8
991	Q14147	0.636839	DHX34	DExH-box helicase 34
992	O95155	0.636614	UBE4B
993	P63135	0.636547
994	P10070	0.636241	GLI2
995	Q9BSL1	0.636207	UBAC1	UBA domain containing 1
996	Q9NTJ4	0.636129	MAN2C1
997	Q5T2L2	0.635864
998	P46087	0.635631	NOP2
999	P40692	0.635475	MLH1	mutL homolog 1
1000	Q495T6	0.635469	MMEL1	membrane metalloendopeptidase like 1
1001	Q12965	0.635437	MYO1E	myosin IE
1002	Q9C0B2	0.635434	CFAP74	cilia and flagella associated protein 74
1003	Q10570	0.635392	CPSF1	cleavage and polyadenylation specific factor 1
1004	Q5VUR7	0.635157	ANKRD20A3	ankyrin repeat domain 20 family member A3, pseudogene
1005	Q504Q3	0.635147	PAN2	poly(A) specific ribonuclease subunit PAN2
1006	Q86X52	0.635064	CHSY1
1007	E9PAV3	0.633994
1008	P49917	0.633957	LIG4
1009	Q6IE36	0.633889
1010	Q9C000	0.633595	NLRP1
1011	Q99700	0.633521	ATXN2	ataxin 2
1012	Q9BZH6	0.633219	WDR11	WD repeat domain 11
1013	Q9NXL9	0.633077	MCM9	minichromosome maintenance 9 homologous recombination repair factor
1014	Q9UPM8	0.63307	AP4E1	adaptor related protein complex 4 subunit epsilon 1
1015	P50748	0.633019	KNTC1	kinetochore associated 1
1016	O75420	0.6329	GIGYF1	GRB10 interacting GYF protein 1
1017	Q5TEA3	0.632891	C20orf194	dynein axonemal assembly factor 9
1018	O43306	0.632816	ADCY6	adenylate cyclase 6
1019	Q8WWH4	0.632803	ASZ1	ankyrin repeat, SAM and basic leucine zipper domain containing 1
1020	Q9HCD6	0.632477	TANC2	tetratricopeptide repeat, ankyrin repeat and coiled-coil containing 2
1021	Q96NH3	0.632332	TBC1D32	TBC1 domain family member 32
1022	P16444	0.632179	DPEP1	dipeptidase 1
1023	O60312	0.632028	ATP10A	ATPase phospholipid transporting 10A (putative)
1024	O15460	0.63178	P4HA2	prolyl 4-hydroxylase subunit alpha 2
1025	O94916	0.631757	NFAT5	nuclear factor of activated T cells 5
1026	Q8N157	0.631726	AHI1	Abelson helper integration site 1
1027	O14920	0.631693	IKBKB	inhibitor of nuclear factor kappa B kinase subunit beta
1028	Q9BXW6	0.631687	OSBPL1A	oxysterol binding protein like 1A
1029	Q9UHV9	0.631677	PFDN2	prefoldin subunit 2
1030	Q562E7	0.631657	WDR81	WD repeat domain 81
1031	Q5VV41	0.631654	ARHGEF16	Rho guanine nucleotide exchange factor 16
1032	Q5T7B8	0.630909	KIF24	kinesin family member 24
1033	O00219	0.630254	HAS3	hyaluronan synthase 3
1034	Q5D1E8	0.630231	ZC3H12A	zinc finger CCCH-type containing 12A
1035	Q9UPZ3	0.63002	HPS5	HPS5 biogenesis of lysosomal organelles complex 2 subunit 2
1036	Q8NCR0	0.63002	B3GALNT2	beta-1,3-N-acetylgalactosaminyltransferase 2
1037	Q6PCB7	0.629764	SLC27A1	solute carrier family 27 member 1
1038	Q9P2R3	0.629659	ANKFY1	ankyrin repeat and FYVE domain containing 1
1039	Q86VH2	0.629409	KIF27	kinesin family member 27
1040	Q13972	0.629297	RASGRF1	Ras protein specific guanine nucleotide releasing factor 1
1041	Q9UKV0	0.629236	HDAC9	histone deacetylase 9
1042	Q96PY6	0.628981	NEK1	NIMA related kinase 1
1043	Q14680	0.628905	MELK	maternal embryonic leucine zipper kinase
1044	P22033	0.628742	MMUT	methylmalonyl-CoA mutase
1045	Q9Y6X6	0.628701	MYO16	myosin XVI
1046	Q9P0L2	0.628608	MARK1	microtubule affinity regulating kinase 1
1047	P41002	0.628473	CCNF	cyclin F
1048	Q6EKJ0	0.628266	GTF2IRD2B	GTF2I repeat domain containing 2B
1049	Q7Z4H7	0.628191	HAUS6	HAUS augmin like complex subunit 6
1050	Q96M63	0.628164	CCDC114	outer dynein arm docking complex subunit 1
1051	Q8N1G0	0.628002	ZNF687	zinc finger protein 687
1052	Q14330	0.627937	GPR18	G protein-coupled receptor 18
1053	P11274	0.627839	BCR	BCR activator of RhoGEF and GTPase
1054	O15164	0.627381	TRIM24	tripartite motif containing 24
1055	Q86VH5	0.627262	LRRTM3	leucine rich repeat transmembrane neuronal 3
1056	O75558	0.627213	STX11	syntaxin 11
1057	O75151	0.627132	PHF2	PHD finger protein 2
1058	Q99558	0.627077	MAP3K14	mitogen-activated protein kinase kinase kinase 14
1059	Q14527	0.626848	HLTF	helicase like transcription factor
1060	Q96DT7	0.626722	ZBTB10	zinc finger and BTB domain containing 10
1061	Q9ULC6	0.626606	PADI1	peptidyl arginine deiminase 1
1062	O94880	0.626544	PHF14	PHD finger protein 14
1063	Q8IZ41	0.626481	RASEF	RAS and EF-hand domain containing
1064	Q05655	0.626467	PRKCD	protein kinase C delta
1065	P26045	0.626381	PTPN3	protein tyrosine phosphatase non-receptor type 3
1066	Q9UP95	0.626351	SLC12A4	solute carrier family 12 member 4
1067	O75762	0.626343	TRPA1	transient receptor potential cation channel subfamily A member 1
1068	Q9NYI0	0.62617	PSD3	pleckstrin and Sec7 domain containing 3
1069	Q9UEY8	0.626156	ADD3	adducin 3
1070	Q7Z4F1	0.626129	LRP10	LDL receptor related protein 10
1071	Q9NZQ3	0.626121	NCKIPSD	NCK interacting protein with SH3 domain
1072	Q9Y2L6	0.625868	FRMD4B	FERM domain containing 4B
1073	Q13136	0.625468	PPFIA1	PTPRF interacting protein alpha 1
1074	Q0P6D6	0.625451	CCDC15	coiled-coil domain containing 15
1075	Q96GX5	0.625271	MASTL	microtubule associated serine/threonine kinase like
1076	Q8IVL6	0.624988	P3H3	prolyl 3-hydroxylase 3
1077	Q8NG08	0.624979	HELB	DNA helicase B
1078	Q8IXT1	0.624938	DDIAS	DNA damage induced apoptosis suppressor
1079	Q6IQ55	0.624832	TTBK2	tau tubulin kinase 2
1080	Q155Q3	0.624794	DIXDC1	DIX domain containing 1
1081	Q6ZRH7	0.624388	CATSPERG	cation channel sperm associated auxiliary subunit gamma
1082	Q5MIZ7	0.624057	PPP4R3B	protein phosphatase 4 regulatory subunit 3B
1083	P49915	0.62401	GMPS	guanine monophosphate synthase
1084	Q9P2R6	0.623936	RERE	arginine-glutamic acid dipeptide repeats
1085	Q9UL01	0.623819	DSE	dermatan sulfate epimerase
1086	Q6PJP8	0.623576	DCLRE1A	DNA cross-link repair 1A
1087	Q08378	0.623558	GOLGA3	golgin A3
1088	Q9HBM0	0.623547	VEZT	vezatin, adherens junctions transmembrane protein
1089	Q92502	0.623367	STARD8	StAR related lipid transfer domain containing 8
1090	P54707	0.623206	ATP12A	ATPase H+/K+ transporting non-gastric alpha2 subunit
1091	Q07283	0.62318	TCHH	trichohyalin
1092	A8MW92	0.623166	PHF20L1	PHD finger protein 20 like 1
1093	Q14511	0.62303	NEDD9	neural precursor cell expressed, developmentally down-regulated 9
1094	P19174	0.622919	PLCG1	phospholipase C gamma 1
1095	Q2TAZ0	0.622835	ATG2A	autophagy related 2A
1096	Q9ULR0	0.622781	ISY1	ISY1 splicing factor homolog
1097	Q96RS0	0.62276	TGS1	trimethylguanosine synthase 1
1098	Q9UPT8	0.622583	ZC3H4	zinc finger CCCH-type containing 4
1099	Q9UEW8	0.622448	STK39	serine/threonine kinase 39
1100	Q9C0B9	0.622306	ZCCHC2	zinc finger CCHC-type containing 2
1101	O95170	0.622144	CDRT1	F-box and WD repeat domain containing 10B
1102	Q08357	0.622112	SLC20A2	solute carrier family 20 member 2
1103	Q9H9E3	0.621911	COG4	component of oligomeric golgi complex 4
1104	Q8NI27	0.621753	THOC2	THO complex subunit 2
1105	Q5T3U5	0.6217	ABCC10	ATP binding cassette subfamily C member 10
1106	Q6JEL2	0.621619	KLHL10	kelch like family member 10
1107	O15084	0.621608	ANKRD28	ankyrin repeat domain 28
1108	Q14865	0.62133	ARID5B	AT-rich interaction domain 5B
1109	Q6Y7W6	0.621081	GIGYF2	GRB10 interacting GYF protein 2
1110	Q92622	0.620981	RUBCN	rubicon autophagy regulator
1111	Q4ZG55	0.620839	GREB1	growth regulating estrogen receptor binding 1
1112	P51854	0.620747	TKTL1	transketolase like 1
1113	Q14C86	0.620488	GAPVD1	GTPase activating protein and VPS9 domains 1
1114	Q5VVP1	0.620458	SPATA31A6	SPATA31 subfamily A member 6
1115	Q8WU66	0.620445	TSPEAR	thrombospondin type laminin G domain and EAR repeats
1116	Q13608	0.620437	PEX6	peroxisomal biogenesis factor 6
1117	O94885	0.620384	SASH1	SAM and SH3 domain containing 1
1118	Q9P2Y5	0.619862	UVRAG	UV radiation resistance associated
1119	Q9UFC0	0.619694	LRWD1	leucine rich repeats and WD repeat domain containing 1
1120	Q8N394	0.619624	TMTC2	transmembrane O-mannosyltransferase targeting cadherins 2
1121	Q8N807	0.619331	PDILT	protein disulfide isomerase like, testis expressed
1122	Q14693	0.619046	LPIN1	lipin 1
1123	O60264	0.619016	SMARCA5	SWI/SNF related, matrix associated, actin dependent regulator of chromatin, subfamily a, member 5
1124	Q5GFL6	0.619007	VWA2	von Willebrand factor A domain containing 2
1125	Q92541	0.618936	RTF1	RTF1 homolog, Paf1/RNA polymerase II complex component
1126	Q9Y2K2	0.618683	SIK3	SIK family kinase 3
1127	Q9UPT5	0.618595	EXOC7	exocyst complex component 7
1128	Q92995	0.61837	USP13	ubiquitin specific peptidase 13
1129	Q8TE60	0.618305	ADAMTS18	ADAM metallopeptidase with thrombospondin type 1 motif 18
1130	P26639	0.618256	TARS1	threonyl-tRNA synthetase 1
1131	Q969S3	0.61814	ZNF622	zinc finger protein 622
1132	Q4FZB7	0.617877	KMT5B	lysine methyltransferase 5B
1133	Q9UKZ9	0.617848	PCOLCE2	procollagen C-endopeptidase enhancer 2
1134	Q66K14	0.617787	TBC1D9B	TBC1 domain family member 9B
1135	O43295	0.617682	SRGAP3	SLIT-ROBO Rho GTPase activating protein 3
1136	Q9H869	0.617532	YY1AP1	YY1 associated protein 1
1137	Q99835	0.617065	SMO	smoothened, frizzled class receptor
1138	P52948	0.617048	NUP98	nucleoporin 98 and 96 precursor
1139	O75325	0.616675	LRRN2	leucine rich repeat neuronal 2
1140	Q92797	0.616378	SYMPK	symplekin scaffold protein
1141	Q68CR1	0.616359	SEL1L3	SEL1L family member 3
1142	O14787	0.616342	TNPO2	transportin 2
1143	Q587J7	0.61629	TDRD12	tudor domain containing 12
1144	Q7Z392	0.616146	TRAPPC11	trafficking protein particle complex subunit 11
1145	Q96RU2	0.615748	USP28	ubiquitin specific peptidase 28
1146	Q5JV73	0.61553	FRMPD3	FERM and PDZ domain containing 3
1147	Q86UR5	0.615468	RIMS1	regulating synaptic membrane exocytosis 1
1148	A1L390	0.615236	PLEKHG3	pleckstrin homology and RhoGEF domain containing G3
1149	P78332	0.615096	RBM6	RNA binding motif protein 6
1150	Q96RR1	0.615008	TWNK	twinkle mtDNA helicase
1151	Q9ULD4	0.614911	BRPF3	bromodomain and PHD finger containing 3
1152	Q5TCY1	0.614772	TTBK1	tau tubulin kinase 1
1153	Q08999	0.614766	RBL2	RB transcriptional corepressor like 2
1154	Q9Y5L0	0.614323	TNPO3	transportin 3
1155	Q9UPW5	0.614172	AGTPBP1	ATP/GTP binding carboxypeptidase 1
1156	O75382	0.614133	TRIM3	tripartite motif containing 3
1157	Q8IYY4	0.614118	DZIP1L	DAZ interacting zinc finger protein 1 like
1158	Q9Y6F6	0.614024	MRVI1	inositol 1,4,5-triphosphate receptor associated 1
1159	O94822	0.613836	LTN1	listerin E3 ubiquitin protein ligase 1
1160	P29474	0.613711	NOS3	nitric oxide synthase 3
1161	Q6IA69	0.613682	NADSYN1	NAD synthetase 1
1162	Q9NVR5	0.613209	DNAAF2	dynein axonemal assembly factor 2
1163	Q96FC9	0.61311	DDX11	DEAD/H-box helicase 11
1164	Q9Y5K6	0.613091	CD2AP	CD2 associated protein
1165	Q86TB9	0.613061	PATL1	PAT1 homolog 1, processing body mRNA decay factor
1166	Q9UQ88	0.612825	CDK11A	cyclin dependent kinase 11A
1167	P39086	0.612739	GRIK1	glutamate ionotropic receptor kainate type subunit 1
1168	P78410	0.612736	BTN3A2	butyrophilin subfamily 3 member A2
1169	Q2Q1W2	0.612666	TRIM71	tripartite motif containing 71
1170	P20807	0.612462	CAPN3	calpain 3
1171	O94964	0.612429	SOGA1	suppressor of glucose, autophagy associated 1
1172	O95886	0.61239	DLGAP3	DLG associated protein 3
1173	Q8IWY9	0.612202	CDAN1	codanin 1
1174	Q96RY7	0.612142	IFT140	intraflagellar transport 140
1175	Q5VYP0	0.612121	SPATA31A3	SPATA31 subfamily A member 3
1176	P56524	0.611922	HDAC4	histone deacetylase 4
1177	O94988	0.611917	FAM13A	family with sequence similarity 13 member A
1178	Q96PN7	0.611459	TRERF1	transcriptional regulating factor 1
1179	P48552	0.611302	NRIP1	nuclear receptor interacting protein 1
1180	Q5SY80	0.611142	CATSPERE	catsper channel auxiliary subunit epsilon
1181	P54253	0.610862	ATXN1	ataxin 1
1182	P50570	0.610415	DNM2	dynamin 2
1183	Q6ZP65	0.610364	BICDL1	BICD family like cargo adaptor 1
1184	Q7Z3S7	0.610135	CACNA2D4	calcium voltage-gated channel auxiliary subunit alpha2delta 4
1185	A1A4S6	0.609697	ARHGAP10	Rho GTPase activating protein 10
1186	Q96GX1	0.609481	TCTN2	tectonic family member 2
1187	Q13823	0.609314	GNL2	G protein nucleolar 2
1188	Q9Y4F1	0.609282	FARP1	FERM, ARH/RhoGEF and pleckstrin domain protein 1
1189	Q96L93	0.609246	KIF16B	kinesin family member 16B
1190	Q0IIM8	0.608926	TBC1D8B	TBC1 domain family member 8B
1191	P23508	0.608554	MCC	MCC regulator of WNT signaling pathway
1192	O00750	0.60834	PIK3C2B	phosphatidylinositol-4-phosphate 3-kinase catalytic subunit type 2 beta
1193	O94887	0.608279	FARP2	FERM, ARH/RhoGEF and pleckstrin domain protein 2
1194	O15054	0.607652	KDM6B	lysine demethylase 6B
1195	Q9H269	0.607647	VPS16
1196	Q9BVR0	0.607538
1197	Q92667	0.607295	AKAP1
1198	P16422	0.606964	EPCAM	epithelial cell adhesion molecule
1199	Q9Y5V3	0.606842	MAGED1	MAGE family member D1
1200	Q8NFM7	0.606232	IL17RD	interleukin 17 receptor D
1201	Q92973	0.606231	TNPO1	transportin 1
1202	O75356	0.606213	ENTPD5	ectonucleoside triphosphate diphosphohydrolase 5 (inactive)
1203	Q8N309	0.606184	LRRC43	leucine rich repeat containing 43
1204	Q14181	0.605833	POLA2	DNA polymerase alpha 2, accessory subunit
1205	Q8ND23	0.605784	CARMIL3	capping protein regulator and myosin 1 linker 3
1206	Q8IY92	0.60565	SLX4	SLX4 structure-specific endonuclease subunit
1207	Q8WXE0	0.605571	CASKIN2	CASK interacting protein 2
1208	Q6ZRQ5	0.605514	MMS22L	MMS22 like, DNA repair protein
1209	Q9Y4C1	0.605399	KDM3A	lysine demethylase 3A
1210	O15550	0.605296	KDM6A	lysine demethylase 6A
1211	O14976	0.605274	GAK	cyclin G associated kinase
1212	Q5XG87	0.605207	TENT4A	terminal nucleotidyltransferase 4A
1213	Q8NE09	0.604786	RGS22	regulator of G protein signaling 22
1214	Q9H9J4	0.604755	USP42	ubiquitin specific peptidase 42
1215	Q9NS87	0.604617	KIF15	kinesin family member 15
1216	Q969R2	0.604589	OSBP2	oxysterol binding protein 2
1217	Q9NWN3	0.604521	FBXO34	F-box protein 34
1218	O15381	0.604363	NVL	nuclear VCP like
1219	Q8IVT2	0.604359	MISP	mitotic spindle positioning
1220	Q9H3W5	0.604333	LRRN3	leucine rich repeat neuronal 3
1221	Q8NDG6	0.604317	TDRD9	tudor domain containing 9
1222	Q9Y2E4	0.604127	DIP2C	disco interacting protein 2 homolog C
1223	O95342	0.603838	ABCB11	ATP binding cassette subfamily B member 11
1224	P06400	0.603836	RB1	RB transcriptional corepressor 1
1225	P49589	0.603401	CARS1	cysteinyl-tRNA synthetase 1
1226	Q9C0D4	0.603232	ZNF518B	zinc finger protein 518B
1227	Q4KMQ1	0.603007	TPRN	taperin
1228	P46934	0.602291	NEDD4	NEDD4 E3 ubiquitin protein ligase
1229	Q5T3F8	0.602215	TMEM63B	transmembrane protein 63B
1230	P59923	0.602188	ZNF445	zinc finger protein 445
1231	Q9BY89	0.601974	KIAA1671	KIAA1671
1232	Q12882	0.601799	DPYD	dihydropyrimidine dehydrogenase
1233	Q9H706	0.601485	GAREM1	GRB2 associated regulator of MAPK1 subtype 1
1234	Q9UPQ0	0.600899	LIMCH1	LIM and calponin homology domains 1
1235	E7EW31	0.600875	PROB1	proline rich basic protein 1
1236	Q9H270	0.600838	VPS11	VPS11 core subunit of CORVET and HOPS complexes
1237	A5D8W1	0.60036	CFAP69	cilia and flagella associated protein 69
1238	Q02846	0.600177	GUCY2D	guanylate cyclase 2D, retinal
1239	Q9Y3P9	0.600142	RABGAP1	RAB GTPase activating protein 1
1240	Q6ZSZ5	0.600037	ARHGEF18	Rho/Rac guanine nucleotide exchange factor 18
1241	Q96KR1	0.600014	ZFR	zinc finger RNA binding protein
1242	O14841	0.599756	OPLAH	5-oxoprolinase, ATP-hydrolysing
1243	Q14159	0.599734	SPIDR	scaffold protein involved in DNA repair
1244	Q9Y4G2	0.599595	PLEKHM1	pleckstrin homology and RUN domain containing M1
1245	Q96IR2	0.599568	ZNF845	zinc finger protein 845
1246	Q14566	0.599532	MCM6	minichromosome maintenance complex component 6
1247	Q96PE3	0.599476	INPP4A	inositol polyphosphate-4-phosphatase type I A
1248	Q5JRC9	0.599428	FAM47A	family with sequence similarity 47 member A
1249	P11182	0.599365	DBT	dihydrolipoamide branched chain transacylase E2
1250	Q9NRI5	0.599255	DISC1	DISC1 scaffold protein
1251	Q9BXA9	0.599229	SALL3	spalt like transcription factor 3
1252	Q9NWW7	0.598997	C2orf42	chromosome 2 open reading frame 42
1253	Q8N3U4	0.598991	STAG2	stromal antigen 2
1254	O75899	0.598945	GABBR2	gamma-aminobutyric acid type B receptor subunit 2
1255	Q8HWS3	0.59851	RFX6	regulatory factor X6
1256	Q53R41	0.598456	FASTKD1	FAST kinase domains 1
1257	P23634	0.598205	ATP2B4	ATPase plasma membrane Ca2+ transporting 4
1258	Q66K89	0.598076	E4F1	E4F transcription factor 1
1259	P18858	0.59798	LIG1	DNA ligase 1
1260	Q6ZU64	0.597956	CFAP65	cilia and flagella associated protein 65
1261	Q96KN7	0.597903	RPGRIP1	RPGR interacting protein 1
1262	Q9P2Q2	0.597888	FRMD4A	FERM domain containing 4A
1263	Q96L42	0.597683	KCNH8	potassium voltage-gated channel subfamily H member 8
1264	P35626	0.597496	GRK3	G protein-coupled receptor kinase 3
1265	Q5TCX8	0.597356	MAP3K21	mitogen-activated protein kinase kinase kinase 21
1266	Q9Y2G8	0.597296	DNAJC16	DnaJ heat shock protein family (Hsp40) member C16
1267	Q9NYF8	0.597175	BCLAF1	BCL2 associated transcription factor 1
1268	Q2KHT3	0.59706	CLEC16A	C-type lectin domain containing 16A
1269	A5A3E0	0.596796	POTEF	POTE ankyrin domain family member F
1270	Q15334	0.596668	LLGL1	LLGL scribble cell polarity complex component 1
1271	Q9UJ98	0.596629	STAG3	stromal antigen 3
1272	O43896	0.59657	KIF1C	kinesin family member 1C
1273	P09874	0.596396	PARP1	poly(ADP-ribose) polymerase 1
1274	Q17RG1	0.596378	KCTD19	potassium channel tetramerization domain containing 19
1275	O15083	0.596251	ERC2	ELKS/RAB6-interacting/CAST family member 2
1276	Q9C0D6	0.596104	FHDC1	FH2 domain containing 1
1277	Q86WJ1	0.595971	CHD1L	chromodomain helicase DNA binding protein 1 like
1278	Q8IWB4	0.595953	SPATA31A7	SPATA31 subfamily A member 7
1279	Q12929	0.595804	EPS8	epidermal growth factor receptor pathway substrate 8
1280	O75534	0.595668	CSDE1	cold shock domain containing E1
1281	P78344	0.59563	EIF4G2	eukaryotic translation initiation factor 4 gamma 2
1282	Q96GQ7	0.595538	DDX27	DEAD-box helicase 27
1283	O15016	0.595435	TRIM66	tripartite motif containing 66
1284	Q9UKS6	0.595122	PACSIN3	protein kinase C and casein kinase substrate in neurons 3
1285	Q9P0Z9	0.594809	PIPOX	pipecolic acid and sarcosine oxidase
1286	Q9H8V3	0.594753	ECT2	epithelial cell transforming 2
1287	O95049	0.594206	TJP3	tight junction protein 3
1288	Q6IQ23	0.594167	PLEKHA7	pleckstrin homology domain containing A7
1289	Q9C0H6	0.594065	KLHL4	kelch like family member 4
1290	Q9Y2L1	0.593959	DIS3	DIS3 homolog, exosome endoribonuclease and 3'-5' exoribonuclease
1291	Q9P2I0	0.593936	CPSF2	cleavage and polyadenylation specific factor 2
1292	Q8IVT5	0.593765	KSR1	kinase suppressor of ras 1
1293	O60885	0.593632	BRD4	bromodomain containing 4
1294	Q14562	0.593577	DHX8	DEAH-box helicase 8
1295	Q7Z2Z2	0.59357	EFL1	elongation factor like GTPase 1
1296	Q9UNA1	0.593505	ARHGAP26	Rho GTPase activating protein 26
1297	Q12934	0.59344	BFSP1	beaded filament structural protein 1
1298	Q9NSD9	0.593422	FARSB	phenylalanyl-tRNA synthetase subunit beta
1299	Q9Y2K5	0.593318	R3HDM2	R3H domain containing 2
1300	O94854	0.593146	KIAA0754	microtubule actin crosslinking factor 1
1301	Q9NRR4	0.593068	DROSHA	drosha ribonuclease III
1302	Q8TB24	0.59287	RIN3	Ras and Rab interactor 3
1303	Q15397	0.592869	PUM3	pumilio RNA binding family member 3
1304	Q9H0E9	0.592815	BRD8	bromodomain containing 8
1305	O15397	0.592757	IPO8	importin 8
1306	Q9BYV9	0.592613	BACH2	BTB domain and CNC homolog 2
1307	O76031	0.592612	CLPX	caseinolytic mitochondrial matrix peptidase chaperone subunit X
1308	Q01831	0.592512	XPC	XPC complex subunit, DNA damage recognition and repair factor
1309	O95876	0.592462	WDPCP	WD repeat containing planar cell polarity effector
1310	Q7Z2W4	0.592407	ZC3HAV1	zinc finger CCCH-type containing, antiviral 1
1311	Q96JB2	0.592347	COG3	component of oligomeric golgi complex 3
1312	Q5T0N1	0.59232	CFAP70	cilia and flagella associated protein 70
1313	P52701	0.592162	MSH6	mutS homolog 6
1314	Q86YN6	0.591702	PPARGC1B	PPARG coactivator 1 beta
1315	Q9BY07	0.591627	SLC4A5	solute carrier family 4 member 5
1316	O76094	0.591528	SRP72	signal recognition particle 72
1317	Q5JTC6	0.591452	AMER1	APC membrane recruitment protein 1
1318	Q9HCL2	0.591385	GPAM	glycerol-3-phosphate acyltransferase, mitochondrial
1319	Q99814	0.591293	EPAS1	endothelial PAS domain protein 1
1320	P46059	0.591216	SLC15A1	solute carrier family 15 member 1
1321	Q9UP65	0.591112	PLA2G4C	phospholipase A2 group IVC
1322	P51530	0.590869	DNA2	DNA replication helicase/nuclease 2
1323	Q6ZU35	0.590863	CRACD	capping protein inhibiting regulator of actin dynamics
1324	Q96NG3	0.590784	TTC25	outer dynein arm docking complex subunit 4
1325	P53621	0.590702	COPA
1326	P63145	0.590679
1327	Q13617	0.590627	CUL2
1328	Q96JC1	0.590522	VPS39	VPS39 subunit of HOPS complex
1329	O00206	0.590335	TLR4	toll like receptor 4
1330	O43815	0.589962	STRN	striatin
1331	Q9NUU7	0.589935	DDX19A	DEAD-box helicase 19A
1332	O95759	0.589856	TBC1D8	TBC1 domain family member 8
1333	Q9HCE3	0.589823	ZNF532	zinc finger protein 532
1334	Q8TCT0	0.589764	CERK	ceramide kinase
1335	Q96T21	0.589734	SECISBP2	SECIS binding protein 2
1336	P14679	0.589591	TYR	tyrosinase
1337	Q9H2X6	0.589505	HIPK2	homeodomain interacting protein kinase 2
1338	Q6ZUX3	0.589471	TOGARAM2	TOG array regulator of axonemal microtubules 2
1339	A6NC57	0.58928	ANKRD62	ankyrin repeat domain 62
1340	Q96MU7	0.589243	YTHDC1	YTH N6-methyladenosine RNA binding protein C1
1341	Q9ULH7	0.588934	MRTFB	myocardin related transcription factor B
1342	O43196	0.588752	MSH5	mutS homolog 5
1343	Q16820	0.588692	MEP1B	meprin A subunit beta
1344	O43914	0.58862	TYROBP	transmembrane immune signaling adaptor TYROBP
1345	O94972	0.588296	TRIM37	tripartite motif containing 37
1346	O15195	0.588237	VILL	villin like
1347	Q03169	0.588187	TNFAIP2	TNF alpha induced protein 2
1348	Q9Y6X8	0.588166	ZHX2	zinc fingers and homeoboxes 2
1349	Q49A26	0.58807	GLYR1	glyoxylate reductase 1 homolog
1350	Q86VM9	0.587999	ZC3H18	zinc finger CCCH-type containing 18
1351	Q9NXR7	0.587829	BABAM2	BRISC and BRCA1 A complex member 2
1352	Q9Y6C5	0.587814	PTCH2	patched 2
1353	Q9H0D2	0.587714	ZNF541	zinc finger protein 541
1354	P28340	0.587676	POLD1	DNA polymerase delta 1, catalytic subunit
1355	O94804	0.587267	STK10	serine/threonine kinase 10
1356	Q5VZ46	0.586998	KIAA1614	KIAA1614
1357	Q14590	0.586949	ZNF235	zinc finger protein 235
1358	Q6PJG6	0.586926	BRAT1	BRCA1 associated ATM activator 1
1359	P35228	0.586727	NOS2	nitric oxide synthase 2
1360	O14746	0.586434	TERT	telomerase reverse transcriptase
1361	Q9P2E2	0.586177	KIF17	kinesin family member 17
1362	O95263	0.586078	PDE8B	phosphodiesterase 8B
1363	O95803	0.585839	NDST3	N-deacetylase and N-sulfotransferase 3
1364	Q9H845	0.585647	ACAD9	acyl-CoA dehydrogenase family member 9
1365	Q9Y283	0.585571	INVS	inversin
1366	O94979	0.585482	SEC31A	SEC31 homolog A, COPII coat complex component
1367	Q9UPQ3	0.585435	AGAP1	ArfGAP with GTPase domain, ankyrin repeat and PH domain 1
1368	P48169	0.585394	GABRA4	gamma-aminobutyric acid type A receptor subunit alpha4
1369	Q9UPU7	0.58535	TBC1D2B	TBC1 domain family member 2B
1370	P11586	0.585059	MTHFD1	methylenetetrahydrofolate dehydrogenase, cyclohydrolase and formyltetrahydrofolate synthetase 1
1371	Q86UD5	0.58479	SLC9B2	solute carrier family 9 member B2
1372	P60852	0.584641	ZP1	zona pellucida glycoprotein 1
1373	P98082	0.584552	DAB2	DAB adaptor protein 2
1374	Q6ZVF9	0.584455	GPRIN3	GPRIN family member 3
1375	Q9HB29	0.584419	IL1RL2	interleukin 1 receptor like 2
1376	Q8NDT2	0.584334	RBM15B	RNA binding motif protein 15B
1377	O60290	0.584144	ZNF862	zinc finger protein 862
1378	P09917	0.583995	ALOX5	arachidonate 5-lipoxygenase
1379	Q8NDA8	0.583944	MROH1	maestro heat like repeat family member 1
1380	P54257	0.583466	HAP1	huntingtin associated protein 1
1381	Q14028	0.58339	CNGB1	cyclic nucleotide gated channel subunit beta 1
1382	Q9BPX3	0.583338	NCAPG	non-SMC condensin I complex subunit G
1383	Q9NRE2	0.583298	TSHZ2	teashirt zinc finger homeobox 2
1384	Q8N961	0.583245	ABTB2	ankyrin repeat and BTB domain containing 2
1385	Q86W56	0.583225	PARG;BPHL	poly(ADP-ribose) glycohydrolase;biphenyl hydrolase like
1386	Q4G0U5	0.583051	CFAP221	cilia and flagella associated protein 221
1387	Q9BXU1	0.582964	STK31	serine/threonine kinase 31
1388	Q9UNA4	0.58275	POLI	DNA polymerase iota
1389	Q9UQ90	0.582709	SPG7	SPG7 matrix AAA peptidase subunit, paraplegin
1390	Q14202	0.582701	ZMYM3	zinc finger MYM-type containing 3
1391	Q6ZNA4	0.582612	RNF111	ring finger protein 111
1392	Q5H8A4	0.582403	PIGG	phosphatidylinositol glycan anchor biosynthesis class G
1393	Q9Y2M0	0.582391	FAN1	FANCD2 and FANCI associated nuclease 1
1394	Q4VNC0	0.582021	ATP13A5	ATPase 13A5
1395	Q7L2E3	0.582016	DHX30	DExH-box helicase 30
1396	P55157	0.58199	MTTP	microsomal triglyceride transfer protein
1397	O43526	0.581944	KCNQ2	potassium voltage-gated channel subfamily Q member 2
1398	Q5JTW2	0.581922	CEP78	centrosomal protein 78
1399	Q6NUM9	0.581469	RETSAT	retinol saturase
1400	Q9C0H5	0.581443	ARHGAP39	Rho GTPase activating protein 39
1401	Q9NV66	0.581359	TYW1	tRNA-yW synthesizing protein 1 homolog
1402	Q86XP3	0.581351	DDX42
1403	Q5TAG4	0.581278
1404	Q8NEM0	0.581167	MCPH1
1405	Q6IWH7	0.580865	ANO7	anoctamin 7
1406	P21941	0.580775	MATN1	matrilin 1
1407	Q9Y5X1	0.580752	SNX9	sorting nexin 9
1408	P15056	0.58072	BRAF	B-Raf proto-oncogene, serine/threonine kinase
1409	Q13733	0.580701	ATP1A4	ATPase Na+/K+ transporting subunit alpha 4
1410	Q01813	0.580664	PFKP	phosphofructokinase, platelet
1411	Q5TB30	0.580521	DEPDC1	DEP domain containing 1
1412	Q15361	0.580441	TTF1	transcription termination factor 1
1413	Q9BQI6	0.579914	SLF1	SMC5-SMC6 complex localization factor 1
1414	Q9Y6W3	0.579884	CAPN7	calpain 7
1415	Q15661	0.579797	TPSAB1	tryptase alpha/beta 1
1416	Q9H7F0	0.579672	ATP13A3	ATPase 13A3
1417	O15211	0.579648	RGL2	ral guanine nucleotide dissociation stimulator like 2
1418	Q16134	0.579602	ETFDH	electron transfer flavoprotein dehydrogenase
1419	Q8TCG1	0.579511	CIP2A	cellular inhibitor of PP2A
1420	O15013	0.579475	ARHGEF10	Rho guanine nucleotide exchange factor 10
1421	B5ME19	0.57941	EIF3CL	eukaryotic translation initiation factor 3 subunit C like
1422	O00221	0.57937	NFKBIE	NFKB inhibitor epsilon
1423	P51825	0.579299	AFF1	ALF transcription elongation factor 1
1424	Q13393	0.579247	PLD1	phospholipase D1
1425	Q8TCG5	0.579117	CPT1C	carnitine palmitoyltransferase 1C
1426	Q8WXR4	0.578929	MYO3B	myosin IIIB
1427	Q4VCS5	0.578894	AMOT	angiomotin
1428	Q9Y4C4	0.578748	MFHAS1	multifunctional ROCO family signaling regulator 1
1429	Q9ULC5	0.578738	ACSL5	acyl-CoA synthetase long chain family member 5
1430	Q5TC82	0.578682	RC3H1	ring finger and CCCH-type domains 1
1431	Q8NB14	0.578471	USP38	ubiquitin specific peptidase 38
1432	O95789	0.578388	ZMYM6	zinc finger MYM-type containing 6
1433	O00159	0.57834	MYO1C	myosin IC
1434	Q9H0A0	0.578223	NAT10	N-acetyltransferase 10
1435	Q9P243	0.578065	ZFAT	zinc finger and AT-hook domain containing
1436	P28331	0.57788	NDUFS1	NADH:ubiquinone oxidoreductase core subunit S1
1437	Q99570	0.577863	PIK3R4	phosphoinositide-3-kinase regulatory subunit 4
1438	P52732	0.577853	KIF11	kinesin family member 11
1439	Q9BW19	0.577785	KIFC1	kinesin family member C1
1440	Q96DR7	0.577729	ARHGEF26	Rho guanine nucleotide exchange factor 26
1441	Q9NXL2	0.577474	ARHGEF38	Rho guanine nucleotide exchange factor 38
1442	Q8NDZ2	0.577458	SIMC1	SUMO interacting motifs containing 1
1443	O60502	0.577222	OGA	O-GlcNAcase
1444	Q96KQ4	0.577201	PPP1R13B	protein phosphatase 1 regulatory subunit 13B
1445	Q9UJT1	0.577157	TUBD1	tubulin delta 1
1446	Q9BQF6	0.576899	SENP7	SUMO specific peptidase 7
1447	Q13621	0.576798	SLC12A1	solute carrier family 12 member 1
1448	P35711	0.576358	SOX5	SRY-box transcription factor 5
1449	Q5VW36	0.576266	FOCAD	focadhesin
1450	P38935	0.576089	IGHMBP2	immunoglobulin mu DNA binding protein 2
1451	Q9Y2Q0	0.575747	ATP8A1	ATPase phospholipid transporting 8A1
1452	Q09428	0.575318	ABCC8	ATP binding cassette subfamily C member 8
1453	Q96L34	0.57524	MARK4	microtubule affinity regulating kinase 4
1454	O60244	0.575139	MED14	mediator complex subunit 14
1455	Q7KZF4	0.575133	SND1	staphylococcal nuclease and tudor domain containing 1
1456	Q15276	0.57476	RABEP1	rabaptin, RAB GTPase binding effector protein 1
1457	Q659C4	0.574726	LARP1B	La ribonucleoprotein 1B
1458	P30876	0.574701	POLR2B	RNA polymerase II subunit B
1459	Q8IVH8	0.574507	MAP4K3	mitogen-activated protein kinase kinase kinase kinase 3
1460	P18887	0.574265	XRCC1
1461	Q5TZJ5	0.574091
1462	Q6ZW33	0.573816	MICALCL
1463	Q15735	0.573725	INPP5J	inositol polyphosphate-5-phosphatase J
1464	Q9UGP8	0.573537	SEC63	SEC63 homolog, protein translocation regulator
1465	Q9UQL6	0.57334	HDAC5	histone deacetylase 5
1466	Q0VF96	0.573238	CGNL1	cingulin like 1
1467	Q8N6G5	0.573201	CSGALNACT2	chondroitin sulfate N-acetylgalactosaminyltransferase 2
1468	Q9HAW8	0.57314	UGT1A10	UDP glucuronosyltransferase family 1 member A10
1469	Q9Y666	0.57308	SLC12A7	solute carrier family 12 member 7
1470	Q9H8M5	0.573052	CNNM2	cyclin and CBS domain divalent metal cation transport mediator 2
1471	Q9NX07	0.572965	TRNAU1AP	tRNA selenocysteine 1 associated protein 1
1472	Q7Z4N8	0.572964	P4HA3	prolyl 4-hydroxylase subunit alpha 3
1473	P61129	0.572755	ZC3H6	zinc finger CCCH-type containing 6
1474	Q96RG2	0.572555	PASK	PAS domain containing serine/threonine kinase
1475	Q13423	0.572488	NNT	nicotinamide nucleotide transhydrogenase
1476	A4D2P6	0.572275	GRID2IP	Grid2 interacting protein
1477	Q92523	0.572091	CPT1B	carnitine palmitoyltransferase 1B
1478	Q8TC59	0.572052	PIWIL2	piwi like RNA-mediated gene silencing 2
1479	Q9NS40	0.571939	KCNH7	potassium voltage-gated channel subfamily H member 7
1480	Q96QC0	0.571865	PPP1R10	protein phosphatase 1 regulatory subunit 10
1481	Q8IX21	0.571778	SLF2	SMC5-SMC6 complex localization factor 2
1482	Q9NZ56	0.571682	FMN2	formin 2
1483	Q9UJQ4	0.57165	SALL4	spalt like transcription factor 4
1484	Q8IXT5	0.571603	RBM12B	RNA binding motif protein 12B
1485	Q9Y6N9	0.571556	USH1C	USH1 protein network component harmonin
1486	Q9P267	0.571045	MBD5	methyl-CpG binding domain protein 5
1487	O00139	0.570971	KIF2A	kinesin family member 2A
1488	Q9NR61	0.570891	DLL4	delta like canonical Notch ligand 4
1489	Q9H165	0.570881	BCL11A	BCL11 transcription factor A
1490	Q86TI0	0.570709	TBC1D1	TBC1 domain family member 1
1491	Q9NQW1	0.570598	SEC31B	SEC31 homolog B, COPII coat complex component
1492	Q13370	0.570221	PDE3B	phosphodiesterase 3B
1493	Q96MC2	0.570217	DRC1	dynein regulatory complex subunit 1
1494	Q12816	0.570079	TRO	trophinin
1495	Q9BXL6	0.570047	CARD14	caspase recruitment domain family member 14
1496	P49916	0.569877	LIG3	DNA ligase 3
1497	Q02040	0.569652	AKAP17A	A-kinase anchoring protein 17A
1498	A8MT70	0.569649	ZBBX	zinc finger B-box domain containing
1499	Q8IYR2	0.569619	SMYD4	SET and MYND domain containing 4
1500	P35504	0.569541	UGT1A5	UDP glucuronosyltransferase family 1 member A5
1501	Q8WUM0	0.569312	NUP133	nucleoporin 133
1502	Q9H3U1	0.569229	UNC45A	unc-45 myosin chaperone A
1503	Q9ULQ1	0.569213	TPCN1	two pore segment channel 1
1504	Q8TDW5	0.569065	SYTL5	synaptotagmin like 5
1505	O14939	0.569017	PLD2	phospholipase D2
1506	Q9H0K1	0.56871	SIK2	salt inducible kinase 2
1507	P63220	0.568653	RPS21	ribosomal protein S21
1508	Q8TCY9	0.568549	URGCP	upregulator of cell proliferation
1509	Q8WXX5	0.568502	DNAJC9	DnaJ heat shock protein family (Hsp40) member C9
1510	Q92543	0.568479	SNX19	sorting nexin 19
1511	Q92889	0.568254	ERCC4	ERCC excision repair 4, endonuclease catalytic subunit
1512	Q5XPI4	0.568101	RNF123	ring finger protein 123
1513	Q06609	0.567931	RAD51	RAD51 recombinase
1514	Q9BZF3	0.567806	OSBPL6	oxysterol binding protein like 6
1515	Q53H82	0.567735	LACTB2	lactamase beta 2
1516	Q5SVZ6	0.567629	ZMYM1	zinc finger MYM-type containing 1
1517	Q9UHI6	0.567512	DDX20	DEAD-box helicase 20
1518	Q8IYK4	0.567419	COLGALT2	collagen beta(1-O)galactosyltransferase 2
1519	Q9Y5E1	0.567417	PCDHB9	protocadherin beta 9
1520	Q96N96	0.567246	SPATA13	spermatogenesis associated 13
1521	Q9Y5F2	0.5672	PCDHB11	protocadherin beta 11
1522	Q9UQ05	0.566883	KCNH4	potassium voltage-gated channel subfamily H member 4
1523	O60391	0.566636	GRIN3B	glutamate ionotropic receptor NMDA type subunit 3B
1524	P36537	0.566594	UGT2B10	UDP glucuronosyltransferase family 2 member B10
1525	P16050	0.566448	ALOX15	arachidonate 15-lipoxygenase
1526	P41226	0.566442	UBA7	ubiquitin like modifier activating enzyme 7
1527	A1X283	0.566372	SH3PXD2B	SH3 and PX domains 2B
1528	Q8N398	0.566323	VWA5B2	von Willebrand factor A domain containing 5B2
1529	O00444	0.56625	PLK4	polo like kinase 4
1530	Q16512	0.566077	PKN1	protein kinase N1
1531	Q96RL1	0.566012	UIMC1	ubiquitin interaction motif containing 1
1532	Q8IZD4	0.565988	DCP1B	decapping mRNA 1B
1533	Q15700	0.565545	DLG2	discs large MAGUK scaffold protein 2
1534	P98198	0.56543	ATP8B2	ATPase phospholipid transporting 8B2
1535	Q9H227	0.56535	GBA3	glucosylceramidase beta 3 (gene/pseudogene)
1536	Q8WY36	0.565286	BBX	BBX high mobility group box domain containing
1537	O95573	0.565243	ACSL3	acyl-CoA synthetase long chain family member 3
1538	Q9NP58	0.565232	ABCB6	ATP binding cassette subfamily B member 6 (Langereis blood group)
1539	Q9NR64	0.565156	KLHL1	kelch like family member 1
1540	Q13237	0.565077	PRKG2	protein kinase cGMP-dependent 2
1541	Q5VTH9	0.565027	WDR78	dynein axonemal intermediate chain 4
1542	Q9P0L9	0.564876	PKD2L1	polycystin 2 like 1, transient receptor potential cation channel
1543	Q99797	0.564842	MIPEP	mitochondrial intermediate peptidase
1544	Q69YQ0	0.56464	SPECC1L	sperm antigen with calponin homology and coiled-coil domains 1 like
1545	Q6DHV5	0.564612	CC2D2B	coiled-coil and C2 domain containing 2B
1546	O60315	0.564545	ZEB2	zinc finger E-box binding homeobox 2
1547	P13569	0.564478	CFTR	CF transmembrane conductance regulator
1548	Q5JRX3	0.564321	PITRM1
1549	P63128	0.564257
1550	O15357	0.564159	INPPL1
1551	A5PL33	0.56398	KRBA1	KRAB-A domain containing 1
1552	P33176	0.563968	KIF5B	kinesin family member 5B
1553	P23352	0.563955	ANOS1	anosmin 1
1554	Q15642	0.563735	TRIP10	thyroid hormone receptor interactor 10
1555	Q9H0D6	0.563531	XRN2	5'-3' exoribonuclease 2
1556	O14980	0.563489	XPO1	exportin 1
1557	O75533	0.563409	SF3B1	splicing factor 3b subunit 1
1558	Q6ZRV2	0.563333	FAM83H	family with sequence similarity 83 member H
1559	Q2M389	0.563297	WASHC4	WASH complex subunit 4
1560	Q13635	0.563185	PTCH1	patched 1
1561	Q92900	0.563075	UPF1	UPF1 RNA helicase and ATPase
1562	Q9P2D0	0.562953	IBTK	inhibitor of Bruton tyrosine kinase
1563	O15047	0.562728	SETD1A	SET domain containing 1A, histone lysine methyltransferase
1564	Q9H2K8	0.562593	TAOK3	TAO kinase 3
1565	Q96K83	0.562483	ZNF521	zinc finger protein 521
1566	Q6S545	0.562372	POTEH	POTE ankyrin domain family member H
1567	Q6P5Z2	0.562251	PKN3	protein kinase N3
1568	Q86WZ0	0.562238	HEATR4	HEAT repeat containing 4
1569	Q01954	0.562033	BNC1	basonuclin 1
1570	P41252	0.561936	IARS1	isoleucyl-tRNA synthetase 1
1571	Q13615	0.5619	MTMR3	myotubularin related protein 3
1572	Q96P47	0.561893	AGAP3	ArfGAP with GTPase domain, ankyrin repeat and PH domain 3
1573	O95672	0.561598	ECEL1	endothelin converting enzyme like 1
1574	Q53GS7	0.561536	GLE1	GLE1 RNA export mediator
1575	Q86XI2	0.561486	NCAPG2	non-SMC condensin II complex subunit G2
1576	Q8IWT6	0.561376	LRRC8A	leucine rich repeat containing 8 VRAC subunit A
1577	P78424	0.561353	POU6F2	POU class 6 homeobox 2
1578	Q9BVI0	0.56135	PHF20	PHD finger protein 20
1579	Q9C0J8	0.561138	WDR33	WD repeat domain 33
1580	Q4VNC1	0.561082	ATP13A4	ATPase 13A4
1581	Q9NVH2	0.561058	INTS7	integrator complex subunit 7
1582	P78524	0.56096	DENND2B	DENN domain containing 2B
1583	Q9Y4E1	0.56067	WASHC2C	WASH complex subunit 2C
1584	O95835	0.560528	LATS1	large tumor suppressor kinase 1
1585	O75448	0.560416	MED24	mediator complex subunit 24
1586	Q68CQ1	0.560304	MROH7	maestro heat like repeat family member 7
1587	Q8NHU2	0.560115	CFAP61	cilia and flagella associated protein 61
1588	Q9HCJ5	0.559851	ZSWIM6	zinc finger SWIM-type containing 6
1589	Q7Z6B7	0.559765	SRGAP1	SLIT-ROBO Rho GTPase activating protein 1
1590	Q9UJS0	0.559725	SLC25A13	solute carrier family 25 member 13
1591	Q9NW08	0.559541	POLR3B	RNA polymerase III subunit B
1592	Q86UF2	0.559518	CTAGE6	CTAGE family member 6
1593	Q4J6C6	0.55932	PREPL	prolyl endopeptidase like
1594	Q8TF30	0.559221	WHAMM	WASP homolog associated with actin, golgi membranes and microtubules
1595	Q8IWR0	0.559132	ZC3H7A	zinc finger CCCH-type containing 7A
1596	P26232	0.558683	CTNNA2	catenin alpha 2
1597	O14964	0.558626	HGS	hepatocyte growth factor-regulated tyrosine kinase substrate
1598	Q9H694	0.558277	BICC1
1599	Q7Z7M1	0.558136
1600	Q9UL18	0.557942	AGO1
1601	Q7RTX0	0.557864	TAS1R3	taste 1 receptor member 3
1602	Q49AG3	0.557821	ZBED5	zinc finger BED-type containing 5
1603	Q2TAP0	0.557802	GOLGA7B	golgin A7 family member B
1604	Q9H0K6	0.557662	PUS7L	pseudouridine synthase 7 like
1605	O95757	0.557408	HSPA4L	heat shock protein family A (Hsp70) member 4 like
1606	Q7Z3K3	0.557212	POGZ	pogo transposable element derived with ZNF domain
1607	Q9UHJ3	0.557193	SFMBT1	Scm like with four mbt domains 1
1608	Q14139	0.556743	UBE4A	ubiquitination factor E4A
1609	O15229	0.556675	KMO	kynurenine 3-monooxygenase
1610	Q99490	0.556571	AGAP2	ArfGAP with GTPase domain, ankyrin repeat and PH domain 2
1611	Q13111	0.556365	CHAF1A	chromatin assembly factor 1 subunit A
1612	Q16647	0.556127	PTGIS	prostaglandin I2 synthase
1613	A8MRT5	0.555925	NPIPB5
1614	Q9H195	0.555832
1615	Q9Y2A7	0.555827	NCKAP1
1616	Q5T8P6	0.555824	RBM26
1617	G9CGD6	0.555821
1618	Q8TDN4	0.555699	CABLES1
1619	Q9Y2K6	0.555362	USP20	ubiquitin specific peptidase 20
1620	Q5JUK3	0.555339	KCNT1	potassium sodium-activated channel subfamily T member 1
1621	O43182	0.555297	ARHGAP6	Rho GTPase activating protein 6
1622	A0PJW8	0.555292	DAPL1	death associated protein like 1
1623	Q96M69	0.555136	LRGUK
1624	A8MPP1	0.554847
1625	Q9BY44	0.554521	EIF2A
1626	P57679	0.554272	EVC	EvC ciliary complex subunit 1
1627	O60423	0.554157	ATP8B3	ATPase phospholipid transporting 8B3
1628	Q8N944	0.554091	AMER3	APC membrane recruitment protein 3
1629	P33076	0.55406	CIITA	class II major histocompatibility complex transactivator
1630	Q9HCK5	0.553914	AGO4	argonaute RISC component 4
1631	Q9H5L6	0.553802	THAP9	THAP domain containing 9
1632	Q96JG6	0.553727	VPS50	VPS50 subunit of EARP/GARPII complex
1633	Q08AF3	0.553625	SLFN5	schlafen family member 5
1634	Q93075	0.553597	TATDN2
1635	A0A087WW87	0.553486
1636	Q96EY7	0.553486	PTCD3
1637	O75746	0.553327	SLC25A12	solute carrier family 25 member 12
1638	Q96PV0	0.55275	SYNGAP1	synaptic Ras GTPase activating protein 1
1639	P50416	0.552723	CPT1A	carnitine palmitoyltransferase 1A
1640	Q9NZ71	0.552575	RTEL1	regulator of telomere elongation helicase 1
1641	O60487	0.552307	MPZL2
1642	P63126	0.551933
1643	Q8NB90	0.551885	SPATA5
1644	P51790	0.551702	CLCN3
1645	Q92771	0.551616
1646	P48643	0.551591	CCT5
1647	Q8TDZ2	0.55158	MICAL1	microtubule associated monooxygenase, calponin and LIM domain containing 1
1648	Q9Y5A7	0.551523	NUB1	negative regulator of ubiquitin like proteins 1
1649	Q12788	0.551473	TBL3	transducin beta like 3
1650	Q8IYI6	0.551256	EXOC8	exocyst complex component 8
1651	P0DP91	0.551164	ERCC6	ERCC excision repair 6, chromatin remodeling factor
1652	P51798	0.550952	CLCN7	chloride voltage-gated channel 7
1653	Q96PY5	0.550717	FMNL2	formin like 2
1654	Q86W28	0.550669	NLRP8	NLR family pyrin domain containing 8
1655	Q9H6R4	0.550602	NOL6	nucleolar protein 6
1656	Q9NPB8	0.550586	GPCPD1
1657	O15544	0.550557
1658	Q2M1K9	0.550268	ZNF423
1659	Q9H2P0	0.550268	ADNP	activity dependent neuroprotector homeobox
1660	Q6P3X3	0.550049	TTC27	tetratricopeptide repeat domain 27
1661	Q15269	0.549787	PWP2
1662	A0A0C4DH42	0.549414
1663	Q9NSC2	0.549244	SALL1
1664	Q96S86	0.549205	HAPLN3	hyaluronan and proteoglycan link protein 3
1665	P51828	0.549054	ADCY7	adenylate cyclase 7
1666	Q9H8H2	0.548991	DDX31	DEAD-box helicase 31
1667	Q8TED9	0.548872	AFAP1L1	actin filament associated protein 1 like 1
1668	Q8WXI2	0.548841	CNKSR2	connector enhancer of kinase suppressor of Ras 2
1669	P38919	0.54863	EIF4A3	eukaryotic translation initiation factor 4A3
1670	Q9UPN6	0.5481	SCAF8	SR-related CTD associated factor 8
1671	Q04844	0.54809	CHRNE	cholinergic receptor nicotinic epsilon subunit
1672	Q8TF46	0.547957	DIS3L	DIS3 like exosome 3'-5' exoribonuclease
1673	Q9HCH0	0.547948	NCKAP5L	NCK associated protein 5 like
1674	P04920	0.54793	SLC4A2	solute carrier family 4 member 2
1675	O00329	0.547847	PIK3CD	phosphatidylinositol-4,5-bisphosphate 3-kinase catalytic subunit delta
1676	Q9HCE1	0.547652	MOV10	Mov10 RISC complex RNA helicase
1677	Q71SY5	0.547535	MED25	mediator complex subunit 25
1678	P27986	0.547417	PIK3R1	phosphoinositide-3-kinase regulatory subunit 1
1679	Q2M243	0.54723	CCDC27	coiled-coil domain containing 27
1680	Q8IV53	0.547003	DENND1C	DENN domain containing 1C
1681	Q01968	0.546967	OCRL	OCRL inositol polyphosphate-5-phosphatase
1682	P32942	0.546855	ICAM3	intercellular adhesion molecule 3
1683	Q6P2P2	0.546662	PRMT9	protein arginine methyltransferase 9
1684	Q8IWA0	0.546405	WDR75	WD repeat domain 75
1685	P23677	0.546302	ITPKA	inositol-trisphosphate 3-kinase A
1686	Q9P2M4	0.546302	TBC1D14	TBC1 domain family member 14
1687	Q92562	0.546239	FIG4	FIG4 phosphoinositide 5-phosphatase
1688	O75843	0.546228	AP1G2	adaptor related protein complex 1 subunit gamma 2
1689	O75132	0.546134	ZBED4	zinc finger BED-type containing 4
1690	Q5VWK0	0.545903	NBPF6	NBPF member 6
1691	Q92830	0.545881	KAT2A	lysine acetyltransferase 2A
1692	Q13263	0.545725	TRIM28	tripartite motif containing 28
1693	Q3SXY7	0.545674	LRIT3	leucine rich repeat, Ig-like and transmembrane domains 3
1694	Q70EL4	0.545648	USP43	ubiquitin specific peptidase 43
1695	Q8IYQ7	0.54564	THNSL1	threonine synthase like 1
1696	P49736	0.545265	MCM2	minichromosome maintenance complex component 2
1697	A8MVX0	0.54522	ARHGEF33	Rho guanine nucleotide exchange factor 33
1698	Q8TDB6	0.544833	DTX3L
1699	P04432	0.544776
1700	Q6IQ32	0.544539	ADNP2
1701	Q6VMQ6	0.544516	ATF7IP	activating transcription factor 7 interacting protein
1702	Q9H3E2	0.544429	SNX25	sorting nexin 25
1703	Q8WYA0	0.544396	IFT81	intraflagellar transport 81
1704	P35712	0.543958	SOX6	SRY-box transcription factor 6
1705	P53990	0.543648	IST1	IST1 factor associated with ESCRT-III
1706	Q9C098	0.543384	DCLK3	doublecortin like kinase 3
1707	Q8IZF5	0.543016	ADGRF3	adhesion G protein-coupled receptor F3
1708	Q9Y2K9	0.542856	STXBP5L	syntaxin binding protein 5L
1709	Q969P6	0.542836	TOP1MT	DNA topoisomerase I mitochondrial
1710	Q96GA7	0.542635	SDSL	serine dehydratase like
1711	O60347	0.542511	TBC1D12	TBC1 domain family member 12
1712	O75027	0.542186	ABCB7	ATP binding cassette subfamily B member 7
1713	Q9Y2Z2	0.542175	MTO1	mitochondrial tRNA translation optimization 1
1714	Q99569	0.542051	PKP4	plakophilin 4
1715	Q13469	0.541909	NFATC2	nuclear factor of activated T cells 2
1716	Q9UHW9	0.541869	SLC12A6	solute carrier family 12 member 6
1717	O60383	0.541865	GDF9	growth differentiation factor 9
1718	Q6NSZ9	0.541647	ZSCAN25	zinc finger and SCAN domain containing 25
1719	P35523	0.541642	CLCN1	chloride voltage-gated channel 1
1720	Q6IMN6	0.54152	CAPRIN2	caprin family member 2
1721	Q9NPP4	0.541245	NLRC4	NLR family CARD domain containing 4
1722	Q9UMS6	0.540563	SYNPO2	synaptopodin 2
1723	Q9NQW8	0.540557	CNGB3	cyclic nucleotide gated channel subunit beta 3
1724	Q15034	0.540478	HERC3	HECT and RLD domain containing E3 ubiquitin protein ligase 3
1725	Q8WXW3	0.540272	PIBF1	progesterone immunomodulatory binding factor 1
1726	Q8IY33	0.54022	MICALL2	MICAL like 2
1727	Q9P227	0.540191	ARHGAP23	Rho GTPase activating protein 23
1728	Q2NKJ3	0.539969	CTC1	CST telomere replication complex component 1
1729	Q7KZI7	0.539907	MARK2	microtubule affinity regulating kinase 2
1730	P05771	0.539763	PRKCB	protein kinase C beta
1731	O15169	0.539758	AXIN1	axin 1
1732	Q63HM2	0.539728	PCNX4	pecanex 4
1733	Q9BXP2	0.539503	SLC12A9	solute carrier family 12 member 9
1734	P51160	0.53946	PDE6C	phosphodiesterase 6C
1735	Q8TEX9	0.539424	IPO4	importin 4
1736	Q9P2H0	0.539385	CEP126	centrosomal protein 126
1737	A0AVK6	0.539163	E2F8	E2F transcription factor 8
1738	Q969X6	0.539095	UTP4	UTP4 small subunit processome component
1739	Q92806	0.539071	KCNJ9	potassium inwardly rectifying channel subfamily J member 9
1740	Q9NUV7	0.539044	SPTLC3	serine palmitoyltransferase long chain base subunit 3
1741	Q2VPB7	0.539032	AP5B1	adaptor related protein complex 5 subunit beta 1
1742	A6NE02	0.5389	BTBD17	BTB domain containing 17
1743	Q86YP4	0.538635	GATAD2A	GATA zinc finger domain containing 2A
1744	Q96JK9	0.538595	MAML3	mastermind like transcriptional coactivator 3
1745	Q8N3X1	0.538454	FNBP4	formin binding protein 4
1746	P24394	0.538385	IL4R	interleukin 4 receptor
1747	F8WBI6	0.53812	GOLGA8N	golgin A8 family member N
1748	Q13616	0.538067	CUL1	cullin 1
1749	Q9H0H0	0.537954	INTS2	integrator complex subunit 2
1750	Q9NPI9	0.537846	KCNJ16	potassium inwardly rectifying channel subfamily J member 16
1751	Q96LU7	0.537759	MYRFL	myelin regulatory factor like
1752	O00408	0.537728	PDE2A	phosphodiesterase 2A
1753	Q13415	0.537691	ORC1	origin recognition complex subunit 1
1754	P16871	0.537602	IL7R	interleukin 7 receptor
1755	Q92529	0.537451	SHC3	SHC adaptor protein 3
1756	Q9NYF0	0.537425	DACT1	dishevelled binding antagonist of beta catenin 1
1757	Q68DD2	0.537425	PLA2G4F	phospholipase A2 group IVF
1758	Q9HCR9	0.537215	PDE11A
1759	P01706	0.537209
1760	Q96MK2	0.537149	RIPOR3
1761	A6NGG8	0.537089	PCARE	photoreceptor cilium actin regulator
1762	P40238	0.537004	MPL	MPL proto-oncogene, thrombopoietin receptor
1763	Q9P217	0.536872	ZSWIM5
1764	Q9UQG0	0.536844
1765	Q6ZPD9	0.536798	DPY19L3
1766	Q8N392	0.536771	ARHGAP18	Rho GTPase activating protein 18
1767	P10696	0.536433	ALPG	alkaline phosphatase, germ cell
1768	Q13474	0.536218	DRP2	dystrophin related protein 2
1769	Q8N196	0.536173	SIX5	SIX homeobox 5
1770	Q04725	0.535893	TLE2	TLE family member 2, transcriptional corepressor
1771	Q6P1M3	0.535879	LLGL2	LLGL scribble cell polarity complex component 2
1772	Q8IU81	0.535571	IRF2BP1	interferon regulatory factor 2 binding protein 1
1773	A6NNL0	0.535509	NUTM2B
1774	A0A1B0GUW6	0.535423
1775	Q8N1B4	0.535385	VPS52
1776	A6NFQ2	0.535351	TCAF2	TRPM8 channel associated factor 2
1777	Q9H6S3	0.535257	EPS8L2	EPS8 like 2
1778	Q96JE7	0.535146	SEC16B	SEC16 homolog B, endoplasmic reticulum export factor
1779	P35568	0.535086	IRS1	insulin receptor substrate 1
1780	Q9Y6M7	0.534965	SLC4A7
1781	A0A0B4J248	0.534884
1782	Q6P1X5	0.534667	TAF2
1783	Q68CQ4	0.534598	UTP25	UTP25 small subunit processome component
1784	Q9Y6Y8	0.534468	SEC23IP	SEC23 interacting protein
1785	Q9H0M0	0.53439	WWP1	WW domain containing E3 ubiquitin protein ligase 1
1786	Q8IWY8	0.534324	ZSCAN29	zinc finger and SCAN domain containing 29
1787	Q96H55	0.534295	MYO19	myosin XIX
1788	O43760	0.534208	SYNGR2	synaptogyrin 2
1789	Q8N3A8	0.533962	PARP8	poly(ADP-ribose) polymerase family member 8
1790	O95644	0.533928	NFATC1	nuclear factor of activated T cells 1
1791	P48307	0.533719	TFPI2	tissue factor pathway inhibitor 2
1792	Q5QGS0	0.533713	NEXMIF	neurite extension and migration factor
1793	P56945	0.533698	BCAR1	BCAR1 scaffold protein, Cas family member
1794	Q8IXB1	0.533694	DNAJC10
1795	B1ANS9	0.533688
1796	Q9NRH2	0.533658	SNRK
1797	Q12852	0.533546	MAP3K12	mitogen-activated protein kinase kinase kinase 12
1798	Q9UBB6	0.533465	NCDN	neurochondrin
1799	Q53GL7	0.533281	PARP10	poly(ADP-ribose) polymerase family member 10
1800	Q8TDI8	0.532995	TMC1	transmembrane channel like 1
1801	Q96HW7	0.532981	INTS4	integrator complex subunit 4
1802	Q75V66	0.532925	ANO5	anoctamin 5
1803	P59045	0.532842	NLRP11	NLR family pyrin domain containing 11
1804	Q8NBS3	0.532623	SLC4A11	solute carrier family 4 member 11
1805	Q8TF61	0.532441	FBXO41	F-box protein 41
1806	Q6DN12	0.532439	MCTP2	multiple C2 and transmembrane domain containing 2
1807	P54259	0.532325	ATN1	atrophin 1
1808	Q9NZM4	0.532315	BICRA	BRD4 interacting chromatin remodeling complex associated protein
1809	P16233	0.532294	PNLIP	pancreatic lipase
1810	Q15436	0.532206	SEC23A	SEC23 homolog A, COPII coat complex component
1811	P17987	0.532185	TCP1	t-complex 1
1812	Q8WUI4	0.53181	HDAC7	histone deacetylase 7
1813	P06401	0.531786	PGR	progesterone receptor
1814	Q8IYB7	0.531596	DIS3L2	DIS3 like 3'-5' exoribonuclease 2
1815	O43283	0.531024	MAP3K13	mitogen-activated protein kinase kinase kinase 13
1816	Q96GE4	0.53101	CEP95	centrosomal protein 95
1817	Q8TDS4	0.530993	HCAR2	hydroxycarboxylic acid receptor 2
1818	Q6ZRI6	0.530768	C15orf39	chromosome 15 open reading frame 39
1819	Q9BQI5	0.530573	SGIP1	SH3GL interacting endocytic adaptor 1
1820	Q6ZMT4	0.530465	KDM7A	lysine demethylase 7A
1821	Q96PV7	0.530437	FAM193B	family with sequence similarity 193 member B
1822	Q7Z5M5	0.530371	TMC3	transmembrane channel like 3
1823	Q9Y2T1	0.530273	AXIN2	axin 2
1824	Q17RB8	0.530268	LONRF1	LON peptidase N-terminal domain and ring finger 1
1825	P33992	0.53022	MCM5	minichromosome maintenance complex component 5
1826	Q02108	0.529306	GUCY1A1	guanylate cyclase 1 soluble subunit alpha 1
1827	Q6ZUS6	0.529292	CCDC149	coiled-coil domain containing 149
1828	O75815	0.529268	BCAR3	BCAR3 adaptor protein, NSP family member
1829	Q9UBK8	0.529177	MTRR	5-methyltetrahydrofolate-homocysteine methyltransferase reductase
1830	Q5SSG8	0.529003	MUC21	mucin 21, cell surface associated
1831	Q6NUN9	0.528898	ZNF746	zinc finger protein 746
1832	P57678	0.528802	GEMIN4	gem nuclear organelle associated protein 4
1833	Q9UII4	0.528624	HERC5	HECT and RLD domain containing E3 ubiquitin protein ligase 5
1834	P50148	0.528402	GNAQ	G protein subunit alpha q
1835	Q96KP1	0.528325	EXOC2	exocyst complex component 2
1836	Q86XP0	0.528261	PLA2G4D	phospholipase A2 group IVD
1837	Q9NU02	0.528143	ANKEF1	ankyrin repeat and EF-hand domain containing 1
1838	Q7RTY8	0.528111	TMPRSS7	transmembrane serine protease 7
1839	Q93100	0.527671	PHKB	phosphorylase kinase regulatory subunit beta
1840	P82094	0.52767	TMF1	TATA element modulatory factor 1
1841	Q9UDY2	0.527581	TJP2	tight junction protein 2
1842	Q9BQ52	0.527238	ELAC2	elaC ribonuclease Z 2
1843	P08048	0.527215	ZFY	zinc finger protein Y-linked
1844	P23743	0.527133	DGKA	diacylglycerol kinase alpha
1845	Q8NEE8	0.526965	TTC16	tetratricopeptide repeat domain 16
1846	Q96RL6	0.526953	SIGLEC11	sialic acid binding Ig like lectin 11
1847	O95388	0.526916	CCN4	cellular communication network factor 4
1848	P51788	0.526812	CLCN2	chloride voltage-gated channel 2
1849	Q8IWB9	0.526461	TEX2	testis expressed 2
1850	O43156	0.52635	TTI1	TELO2 interacting protein 1
1851	Q9C0I3	0.526332	CCSER1	coiled-coil serine rich protein 1
1852	Q6ZVD8	0.526271	PHLPP2	PH domain and leucine rich repeat protein phosphatase 2
1853	Q96MT3	0.526248	PRICKLE1	prickle planar cell polarity protein 1
1854	Q8IXQ6	0.525855	PARP9	poly(ADP-ribose) polymerase family member 9
1855	Q86VR7	0.525695	VSIG10L	V-set and immunoglobulin domain containing 10 like
1856	Q9UKY1	0.52549	ZHX1	zinc fingers and homeoboxes 1
1857	Q14644	0.525485	RASA3	RAS p21 protein activator 3
1858	P54198	0.525416	HIRA	histone cell cycle regulator
1859	P07199	0.524993	CENPB	centromere protein B
1860	Q8IYE1	0.524982	CCDC13	coiled-coil domain containing 13
1861	Q6AI08	0.524958	HEATR6	HEAT repeat containing 6
1862	P19634	0.524607	SLC9A1	solute carrier family 9 member A1
1863	Q9NZP6	0.524348	NPAP1	nuclear pore associated protein 1
1864	Q9Y4W2	0.524275	LAS1L	LAS1 like ribosome biogenesis factor
1865	Q8NHY6	0.524217	ZFP28	ZFP28 zinc finger protein
1866	Q9P215	0.523831	POGK	pogo transposable element derived with KRAB domain
1867	Q6PJI9	0.523758	WDR59	WD repeat domain 59
1868	Q8N841	0.523514	TTLL6	tubulin tyrosine ligase like 6
1869	Q6P3S1	0.523446	DENND1B	DENN domain containing 1B
1870	Q9H1D0	0.523307	TRPV6	transient receptor potential cation channel subfamily V member 6
1871	Q9ULK2	0.523244	ATXN7L1	ataxin 7 like 1
1872	Q9Y5Q5	0.523006	CORIN	corin, serine peptidase
1873	Q9BX69	0.522959	CARD6	caspase recruitment domain family member 6
1874	P50991	0.52293	CCT4	chaperonin containing TCP1 subunit 4
1875	Q5ST30	0.52284	VARS2
1876	A2A3N6	0.522798
1877	P55809	0.522679	OXCT1
1878	Q96N46	0.522507	TTC14	tetratricopeptide repeat domain 14
1879	Q96EN8	0.522482	MOCOS	molybdenum cofactor sulfurase
1880	Q6ZUM4	0.522395	ARHGAP27	Rho GTPase activating protein 27
1881	Q9P2J8	0.522179	ZNF624	zinc finger protein 624
1882	O43189	0.522132	PHF1	PHD finger protein 1
1883	Q5QJ38	0.521851	TCHHL1	trichohyalin like 1
1884	Q15059	0.521831	BRD3	bromodomain containing 3
1885	Q9Y4K4	0.521506	MAP4K5	mitogen-activated protein kinase kinase kinase kinase 5
1886	Q5T1N1	0.521394	AKNAD1	AKNA domain containing 1
1887	Q96EK6	0.521208	GNPNAT1	glucosamine-phosphate N-acetyltransferase 1
1888	P31641	0.521091	SLC6A6	solute carrier family 6 member 6
1889	Q9HAW4	0.521074	CLSPN	claspin
1890	Q8IXI2	0.520959	RHOT1	ras homolog family member T1
1891	Q9H8Y1	0.520625	VRTN	vertebrae development associated
1892	Q66K74	0.520544	MAP1S	microtubule associated protein 1S
1893	P17844	0.520446	DDX5	DEAD-box helicase 5
1894	Q8TEH3	0.520227	DENND1A	DENN domain containing 1A
1895	Q5W0V3	0.520166	FAM160B1	FHF complex subunit HOOK interacting protein 2A
1896	Q96RN1	0.52007	SLC26A8	solute carrier family 26 member 8
1897	O94983	0.52002	CAMTA2	calmodulin binding transcription activator 2
1898	Q6NSI4	0.520005	RADX	RPA1 related single stranded DNA binding protein, X-linked
1899	Q96CW5	0.519671	TUBGCP3	tubulin gamma complex associated protein 3
1900	Q9HCI5	0.519634	MAGEE1	MAGE family member E1
1901	Q2TV78	0.519055	MST1L	macrophage stimulating 1 like (pseudogene)
1902	Q5T4T6	0.518829	SYCP2L	synaptonemal complex protein 2 like
1903	A6QL63	0.518688	BTBD11	ankyrin repeat and BTB domain containing 3
1904	Q99661	0.518646	KIF2C	kinesin family member 2C
1905	Q86UP8	0.518452	GTF2IRD2	GTF2I repeat domain containing 2
1906	Q8NFI3	0.518369	ENGASE	endo-beta-N-acetylglucosaminidase
1907	Q68D06	0.518311	SLFN13	schlafen family member 13
1908	Q15032	0.518201	R3HDM1	R3H domain containing 1
1909	P04183	0.518063	TK1	thymidine kinase 1
1910	P32019	0.517795	INPP5B	inositol polyphosphate-5-phosphatase B
1911	Q9NRF8	0.517794	CTPS2	CTP synthase 2
1912	Q96SU4	0.517716	OSBPL9	oxysterol binding protein like 9
1913	Q8NCX0	0.51747	CCDC150	coiled-coil domain containing 150
1914	Q9UPN9	0.517406	TRIM33	tripartite motif containing 33
1915	Q9UBU9	0.517402	NXF1	nuclear RNA export factor 1
1916	Q58DX5	0.516927	NAALADL2	N-acetylated alpha-linked acidic dipeptidase like 2
1917	Q5SV97	0.516825	PERM1	PPARGC1 and ESRR induced regulator, muscle 1
1918	Q8TCN5	0.516817	ZNF507	zinc finger protein 507
1919	Q008S8	0.516487	ECT2L	epithelial cell transforming 2 like
1920	Q9UL12	0.51647	SARDH	sarcosine dehydrogenase
1921	A6NHL2	0.515954	TUBAL3
1922	A0A5A2	0.515947
1923	Q13651	0.515885	IL10RA
1924	O15297	0.515526	PPM1D	protein phosphatase, Mg2+/Mn2+ dependent 1D
1925	Q86TU7	0.515404	SETD3	SET domain containing 3, actin histidine methyltransferase
1926	P28329	0.515343	CHAT	choline O-acetyltransferase
1927	Q9BXW4	0.515088	MAP1LC3C
1928	A6NNM8	0.51446
1929	Q8N6P7	0.514353	IL22RA1
1930	P41743	0.51405	PRKCI	protein kinase C iota
1931	Q9Y5E3	0.513659	PCDHB6	protocadherin beta 6
1932	Q96S15	0.512895	WDR24	WD repeat domain 24
1933	A4D1P6	0.512893	WDR91	WD repeat domain 91
1934	Q5T7N3	0.51261	KANK4
1935	A8MUU1	0.512069
1936	Q9C0I1	0.511964	MTMR12
1937	Q8N806	0.51193	UBR7	ubiquitin protein ligase E3 component n-recognin 7
1938	P40879	0.51192	SLC26A3	solute carrier family 26 member 3
1939	Q9H0J9	0.511754	PARP12	poly(ADP-ribose) polymerase family member 12
1940	H3BS89	0.511235	TMEM178B	transmembrane protein 178B
1941	P27540	0.511193	ARNT	aryl hydrocarbon receptor nuclear translocator
1942	Q9UBJ2	0.511162	ABCD2	ATP binding cassette subfamily D member 2
1943	Q9H6Z4	0.51095	RANBP3	RAN binding protein 3
1944	Q15418	0.510614	RPS6KA1	ribosomal protein S6 kinase A1
1945	Q8IVU3	0.510458	HERC6	HECT and RLD domain containing E3 ubiquitin protein ligase family member 6
1946	Q4G0A6	0.510383	MINDY4	MINDY lysine 48 deubiquitinase 4
1947	Q8N5D0	0.510376	WDTC1	WD and tetratricopeptide repeats 1
1948	Q96II8	0.509985	LRCH3	leucine rich repeats and calponin homology domain containing 3
1949	Q68D10	0.509928	SPTY2D1	SPT2 chromatin protein domain containing 1
1950	Q8NAT2	0.509858	TDRD5	tudor domain containing 5
1951	Q04724	0.509834	TLE1	TLE family member 1, transcriptional corepressor
1952	Q9NXD2	0.509729	MTMR10	myotubularin related protein 10
1953	Q9UJX6	0.509345	ANAPC2	anaphase promoting complex subunit 2
1954	Q8NCN5	0.509277	PDPR	pyruvate dehydrogenase phosphatase regulatory subunit
1955	Q99575	0.508725	POP1	POP1 homolog, ribonuclease P/MRP subunit
1956	Q2TB18	0.508706	ASTE1	asteroid homolog 1
1957	Q13905	0.508679	RAPGEF1	Rap guanine nucleotide exchange factor 1
1958	P52790	0.508571	HK3	hexokinase 3
1959	P0DMV9	0.508552	HSPA1A;HSPA1B	heat shock protein family A (Hsp70) member 1B;transmembrane protein 259
1960	Q4ZIN3	0.508378	TMEM259	G protein-coupled receptor 156
1961	Q8NFN8	0.508143	GPR156	G protein-coupled receptor 155
1962	Q7Z3F1	0.507894	GPR155	myosin ID
1963	O94832	0.507669	MYO1D
1964	Q658Y4	0.507275	FAM91A1	family with sequence similarity 91 member A1
1965	Q8N5R6	0.507221	CCDC33	coiled-coil domain containing 33
1966	Q8N6S4	0.506771	ANKRD13C	ankyrin repeat domain 13C
1967	Q9H6T3	0.506448	RPAP3	RNA polymerase II associated protein 3
1968	Q9BX97	0.506269	PLVAP	plasmalemma vesicle associated protein
1969	Q9HCX4	0.505906	TRPC7	transient receptor potential cation channel subfamily C member 7
1970	Q8N3S3	0.505562	PHTF2	putative homeodomain transcription factor 2
1971	P42357	0.505438	HAL	histidine ammonia-lyase
1972	P17010	0.505361	ZFX	zinc finger protein X-linked
1973	Q8N4W9	0.505184	ZNF808	zinc finger protein 808
1974	Q8IUR5	0.505171	TMTC1	transmembrane O-mannosyltransferase targeting cadherins 1
1975	Q15572	0.505166	TAF1C	TATA-box binding protein associated factor, RNA polymerase I subunit C
1976	Q8NCE2	0.504867	MTMR14	myotubularin related protein 14
1977	B7Z6K7	0.504846	ZNF814	zinc finger protein 814
1978	Q9Y3Q7	0.504618	ADAM18	ADAM metallopeptidase domain 18
1979	Q5TIA1	0.504614	MEI1	meiotic double-stranded break formation protein 1
1980	P55197	0.504388	MLLT10	MLLT10 histone lysine methyltransferase DOT1L cofactor
1981	Q8NCW0	0.504349	KREMEN2	kringle containing transmembrane protein 2
1982	Q9Y2U8	0.504005	LEMD3	LEM domain containing 3
1983	Q13200	0.503963	PSMD2	proteasome 26S subunit ubiquitin receptor, non-ATPase 2
1984	Q2KHR2	0.503629	RFX7	regulatory factor X7
1985	Q6P9B9	0.503608	INTS5	integrator complex subunit 5
1986	Q5U5Z8	0.503513	AGBL2	AGBL carboxypeptidase 2
1987	Q8WZA0	0.503279	LZIC	leucine zipper and CTNNBIP1 domain containing
1988	Q96J94	0.503126	PIWIL1	piwi like RNA-mediated gene silencing 1
1989	Q8NCL9	0.50303	APCDD1L
1990	P60608	0.502715
1991	Q8WU76	0.502575	SCFD2
1992	Q7L1W4	0.502348	LRRC8D	leucine rich repeat containing 8 VRAC subunit D
1993	Q8TF20	0.502057	ZNF721	zinc finger protein 721
1994	Q8NET8	0.501961	TRPV3	transient receptor potential cation channel subfamily V member 3
1995	O15389	0.501852	SIGLEC5	sialic acid binding Ig like lectin 5
1996	O43592	0.501836	XPOT	exportin for tRNA
1997	P0C874	0.501214	SPATA31D3	SPATA31 subfamily D member 3
1998	Q96PR1	0.501079	KCNC2	potassium voltage-gated channel subfamily C member 2
1999	Q6AI14	0.501075	SLC9A4	solute carrier family 9 member A4
[truncated: 6 more rows]
