# Supplementary material for: Prediction of Proteins in Cerebrospinal Fluid and Application to Glioma Biomarker Identification
Source: Molecules. 2023 Apr 21;28(8):3617. doi: 10.3390/molecules28083617 (PMC10144833; doi:10.3390/molecules28083617)
Supplement: Supplementary file 1 [file molecules-28-03617-s001.zip › Supplementary Table S2_Potential biomarkers for gliomas.xlsx]

## Sheet: Up
	Accession	Probability	Gene symbol	Gene name	t-statistic	p-value	q-value	FC
1	Q53GS7	0.561536	GLE1	GLE1 RNA export mediator	26.5315	4.20134e-155	0.000170282	3.10131
2	Q9H6R0	0.680422	DHX33	DEAH-box helicase 33	26.5308	4.28234e-155	0.000355371	2.76581
3	Q6P9B9	0.503608	INTS5	integrator complex subunit 5	26.5303	4.3372e-155	0.000388687	3.62971
4	Q8WUH2	0.643354	TGFBRAP1	transforming growth factor beta receptor associated protein 1	26.5298	4.39276e-155	0.000425705	2.72379
5	Q9H0D6	0.563531	XRN2	5'-3' exoribonuclease 2	26.5265	4.80211e-155	0.000540461	3.88763
6	Q8NDT2	0.584334	RBM15B	RNA binding motif protein 15B	26.5181	5.99995e-155	0.000710743	2.52746
7	P28370	0.921513	SMARCA1	SWI/SNF related, matrix associated, actin dependent regulator of chromatin, subfamily a, member 1	26.5157	6.39404e-155	0.000732953	3.18187
8	P22059	0.745577	OSBP	oxysterol binding protein	26.5154	6.43484e-155	0.000736655	2.6161
9	Q9Y5L0	0.614323	TNPO3	transportin 3	26.515	6.51723e-155	0.00074776	3.16938
10	O15209	0.667803	ZBTB22	zinc finger and BTB domain containing 22	26.5074	7.96288e-155	0.00089213	2.49303
11	Q8N806	0.51193	UBR7	ubiquitin protein ligase E3 component n-recognin 7	26.4999	9.72867e-155	0.00101429	2.55254
12	Q8WU76	0.502575	SCFD2	sec1 family domain containing 2	26.4996	9.79071e-155	0.00102169	3.13149
13	O60826	0.642878	CCDC22	coiled-coil domain containing 22	26.4991	9.91599e-155	0.0010328	2.35608
14	P54886	0.648285	ALDH18A1	aldehyde dehydrogenase 18 family member A1	26.492	1.19992e-154	0.00112534	3.02416
15	O15047	0.562728	SETD1A	SET domain containing 1A, histone lysine methyltransferase	26.4872	1.36254e-154	0.00115866	2.53142
16	P57678	0.528802	GEMIN4	gem nuclear organelle associated protein 4	26.4872	1.36254e-154	0.00116236	2.32753
17	Q9NVR5	0.613209	DNAAF2	dynein axonemal assembly factor 2	26.4848	1.45193e-154	0.00118457	2.43284
18	Q7Z569	0.702736	BRAP	BRCA1 associated protein	26.483	1.52279e-154	0.00119938	2.12161
19	O43818	0.500602	RRP9	ribosomal RNA processing 9, U3 small nucleolar RNA binding protein	26.4829	1.52764e-154	0.00120308	3.21935
20	Q96CN9	0.736741	GCC1	GRIP and coiled-coil domain containing 1	26.4793	1.68037e-154	0.00122899	3.06752
21	Q96RS0	0.62276	TGS1	trimethylguanosine synthase 1	26.4693	2.18713e-154	0.00131413	2.50751
22	Q9UPT8	0.622583	ZC3H4	zinc finger CCCH-type containing 4	26.4602	2.7839e-154	0.00139927	2.43864
23	P25205	0.658626	MCM3	minichromosome maintenance complex component 3	26.4564	3.08148e-154	0.0014437	3.25184
24	P49736	0.545265	MCM2	minichromosome maintenance complex component 2	26.4559	3.12085e-154	0.0014474	3.10868
25	Q8NB14	0.578471	USP38	ubiquitin specific peptidase 38	26.4513	3.52079e-154	0.00150663	2.71627
26	Q8N5C6	0.739529	SRBD1	S1 RNA binding domain 1	26.44	4.75903e-154	0.0016547	2.7985
27	Q9H9Y6	0.667762	POLR1B	RNA polymerase I subunit B	26.4397	4.78931e-154	0.0016621	2.66655
28	Q9NW08	0.559541	POLR3B	RNA polymerase III subunit B	26.4292	6.33078e-154	0.00175094	2.22908
29	O14936	0.648075	CASK	calcium/calmodulin dependent serine protein kinase	26.4213	7.80393e-154	0.0018583	3.50576
30	O60287	0.641956	URB1	URB1 ribosome biogenesis homolog	26.4167	8.80262e-154	0.00190642	2.44373
31	Q96QC0	0.571865	PPP1R10	protein phosphatase 1 regulatory subunit 10	26.4117	1.00555e-153	0.00197305	3.29956
32	Q6P3X3	0.550049	TTC27	tetratricopeptide repeat domain 27	26.4068	1.14502e-153	0.00200637	2.51467
33	P11387	0.655722	TOP1	DNA topoisomerase I	26.4046	1.2122e-153	0.00204338	3.48604
34	Q96DT7	0.626722	ZBTB10	zinc finger and BTB domain containing 10	26.4028	1.27118e-153	0.00206189	2.94042
35	Q9H2P0	0.550268	ADNP	activity dependent neuroprotector homeobox	26.3978	1.45201e-153	0.00210261	2.5082
36	O75132	0.546134	ZBED4	zinc finger BED-type containing 4	26.3856	2.00542e-153	0.00220997	2.29137
37	Q2KHR2	0.503629	RFX7	regulatory factor X7	26.3849	2.04387e-153	0.00222847	3.00708
38	Q92973	0.606231	TNPO1	transportin 1	26.3808	2.27605e-153	0.0022729	3.21958
39	O95487	0.657093	SEC24B	SEC24 homolog B, COPII coat complex component	26.3778	2.46342e-153	0.0022914	2.37409
40	Q8WUM0	0.569312	NUP133	nucleoporin 133	26.3729	2.80461e-153	0.00233953	2.08658
41	P52732	0.577853	KIF11	kinesin family member 11	26.3638	3.56673e-153	0.00242097	2.74923
42	O15164	0.627381	TRIM24	tripartite motif containing 24	26.3621	3.72818e-153	0.00243207	2.67566
43	Q92995	0.61837	USP13	ubiquitin specific peptidase 13	26.354	4.62242e-153	0.0024913	2.25898
44	Q76L83	0.669679	ASXL2	ASXL transcriptional regulator 2	26.347	5.55249e-153	0.00256163	2.39838
45	Q8N1G0	0.628002	ZNF687	zinc finger protein 687	26.3461	5.69466e-153	0.00257644	2.31857
46	O94964	0.612429	SOGA1	suppressor of glucose, autophagy associated 1	26.3446	5.91476e-153	0.00258755	3.66938
47	P09884	0.75114	POLA1	DNA polymerase alpha 1, catalytic subunit	26.341	6.5029e-153	0.00261346	2.63655
48	Q06210	0.669931	GFPT1	glutamine--fructose-6-phosphate transaminase 1	26.3348	7.66399e-153	0.00266158	2.40632
49	Q96KP1	0.528325	EXOC2	exocyst complex component 2	26.3286	9.03204e-153	0.00272451	2.36508
50	Q9UHV7	0.822203	MED13	mediator complex subunit 13	26.3262	9.62092e-153	0.00275413	2.95355
51	Q8IYI6	0.551256	EXOC8	exocyst complex component 8	26.311	1.43662e-152	0.0028985	2.11516
52	O75694	0.641212	NUP155	nucleoporin 155	26.3087	1.5254e-152	0.00292441	2.0853
53	P98174	0.668969	FGD1	FYVE, RhoGEF and PH domain containing 1	26.3015	1.84334e-152	0.00300585	2.611
54	Q6VMQ6	0.544516	ATF7IP	activating transcription factor 7 interacting protein	26.2912	2.41779e-152	0.00325017	3.1593
55	O15297	0.515526	PPM1D	protein phosphatase, Mg2+/Mn2+ dependent 1D	26.2831	2.99599e-152	0.00341675	2.6116
56	Q2KHR3	0.698243	QSER1	glutamine and serine rich 1	26.2748	3.72393e-152	0.0035167	3.13484
57	Q8NFM7	0.606232	IL17RD	interleukin 17 receptor D	26.2696	4.26436e-152	0.00360554	4.11974
58	O75027	0.542186	ABCB7	ATP binding cassette subfamily B member 7	26.2632	5.05528e-152	0.00369068	2.40725
59	Q96T37	0.663969	RBM15	RNA binding motif protein 15	26.2596	5.55634e-152	0.00374991	2.14036
60	Q15075	0.755964	EEA1	early endosome antigen 1	26.2572	5.91762e-152	0.00379063	2.41102
61	O95631	0.876489	NTN1	netrin 1	26.2522	6.75449e-152	0.00384245	8.72607
62	Q9BYP7	0.8127	WNK3	WNK lysine deficient protein kinase 3	26.2512	6.92681e-152	0.00384986	2.18853
63	P12956	0.66791	XRCC6	X-ray repair cross complementing 6	26.2496	7.21625e-152	0.00387207	2.27216
64	Q8TEV9	0.693692	SMCR8	SMCR8-C9orf72 complex subunit	26.2472	7.68528e-152	0.00391649	2.28876
65	O60264	0.619016	SMARCA5	SWI/SNF related, matrix associated, actin dependent regulator of chromatin, subfamily a, member 5	26.2032	2.44584e-151	0.00438291	2.55346
66	Q96BM9	0.849955	ARL8A	ADP ribosylation factor like GTPase 8A	26.1951	3.01908e-151	0.00445695	2.39315
67	P48552	0.611302	NRIP1	nuclear receptor interacting protein 1	26.1935	3.15485e-151	0.00447176	2.67074
68	Q9NSD9	0.593422	FARSB	phenylalanyl-tRNA synthetase subunit beta	26.1781	4.7162e-151	0.00459021	2.17141
69	Q7KZF4	0.575133	SND1	staphylococcal nuclease and tudor domain containing 1	26.1736	5.31388e-151	0.00465684	2.0703
70	Q9Y6X8	0.588166	ZHX2	zinc fingers and homeoboxes 2	26.1614	7.31914e-151	0.00481602	4.83335
71	Q15648	0.672871	MED1	mediator complex subunit 1	26.1582	7.94133e-151	0.00484934	2.13274
72	Q9Y5E1	0.567417	PCDHB9	protocadherin beta 9	26.1329	1.54402e-150	0.00506034	3.87025
73	Q14566	0.599532	MCM6	minichromosome maintenance complex component 6	26.1229	2.00277e-150	0.00516029	2.56181
74	O76031	0.592612	CLPX	caseinolytic mitochondrial matrix peptidase chaperone subunit X	26.1216	2.07301e-150	0.0051862	2.09977
75	P98175	0.662417	RBM10	RNA binding motif protein 10	26.1125	2.6303e-150	0.00528615	2.24089
76	Q14527	0.626848	HLTF	helicase like transcription factor	26.1053	3.17407e-150	0.00536389	2.41191
77	Q9UIG0	0.693195	BAZ1B	bromodomain adjacent to zinc finger domain 1B	26.0792	6.27981e-150	0.00554897	2.76312
78	Q86Y91	0.70009	KIF18B	kinesin family member 18B	26.0524	1.2651e-149	0.00575998	2.76624
79	Q86YT6	0.731633	MIB1	MIB E3 ubiquitin protein ligase 1	26.0411	1.69698e-149	0.00585252	2.97749
80	P50991	0.52293	CCT4	chaperonin containing TCP1 subunit 4	26.0215	2.83195e-149	0.00600059	2.29523
81	Q9H7M6	0.646979	ZSWIM4	zinc finger SWIM-type containing 4	26.0209	2.87649e-149	0.006008	2.56072
82	P09874	0.596396	PARP1	poly(ADP-ribose) polymerase 1	26.0128	3.54548e-149	0.00607833	2.11667
83	O95199	0.501035	RCBTB2	RCC1 and BTB domain containing protein 2	26.0116	3.65785e-149	0.00608944	3.04065
84	Q86TB9	0.613061	PATL1	PAT1 homolog 1, processing body mRNA decay factor	26.0095	3.86917e-149	0.00612645	3.02156
85	P53621	0.590702	COPA	COPI coat complex subunit alpha	26.0007	4.85866e-149	0.00617458	2.54732
86	Q8TEJ3	0.652608	SH3RF3	SH3 domain containing ring finger 3	25.9897	6.47306e-149	0.00626342	2.49438
87	Q9P2E5	0.909291	CHPF2	chondroitin polymerizing factor 2	25.9519	1.73244e-148	0.00649663	2.2073
88	P52735	0.676674	VAV2	vav guanine nucleotide exchange factor 2	25.9395	2.38717e-148	0.00658547	2.56824
89	Q6XZF7	0.770362	DNMBP	dynamin binding protein	25.9265	3.35079e-148	0.00668172	2.61202
90	Q86U86	0.851836	PBRM1	polybromo 1	25.922	3.7594e-148	0.00670763	2.20715
91	Q9Y2F5	0.746315	ICE1	interactor of little elongation complex ELL subunit 1	25.9166	4.32398e-148	0.00673725	2.03025
92	Q9UKF6	0.663448	CPSF3	cleavage and polyadenylation specific factor 3	25.9048	5.88196e-148	0.00681498	2.05336
93	Q9BX97	0.506269	PLVAP	plasmalemma vesicle associated protein	25.8896	8.72706e-148	0.00693344	4.2834
94	Q8N3U4	0.598991	STAG2	stromal antigen 2	25.8723	1.36467e-147	0.00701488	3.08191
95	O43592	0.501836	XPOT	exportin for tRNA	25.8546	2.15997e-147	0.00714074	2.36295
96	Q9BW19	0.577785	KIFC1	kinesin family member C1	25.8412	3.05681e-147	0.00720737	3.12872
97	Q9ULJ7	0.686303	ANKRD50	ankyrin repeat domain containing 50	25.8385	3.27254e-147	0.00722958	2.26062
98	P49368	0.931848	CCT3	chaperonin containing TCP1 subunit 3	25.829	4.1933e-147	0.00728141	2.38256
99	Q6ZMT4	0.530465	KDM7A	lysine demethylase 7A	25.811	6.67316e-147	0.00738136	2.27426
100	Q8IYQ7	0.54564	THNSL1	threonine synthase like 1	25.8014	8.54846e-147	0.00745539	2.31883
101	Q93008	0.704212	USP9X	ubiquitin specific peptidase 9 X-linked	25.8006	8.73569e-147	0.0074591	2.04477
102	Q7LBC6	0.750738	KDM3B	lysine demethylase 3B	25.7891	1.17573e-146	0.00751832	2.25229
103	Q92833	0.659297	JARID2	jumonji and AT-rich interaction domain containing 2	25.7868	1.24691e-146	0.00753313	2.22942
104	Q5VWQ0	0.657757	RSBN1	round spermatid basic protein 1	25.7765	1.62685e-146	0.00759236	2.02041
105	Q9UHF7	0.669721	TRPS1	transcriptional repressor GATA binding 1	25.7745	1.71466e-146	0.00759606	2.48723
106	Q09472	0.646767	EP300	E1A binding protein p300	25.7718	1.83534e-146	0.00760346	2.97142
107	O75151	0.627132	PHF2	PHD finger protein 2	25.7626	2.32854e-146	0.00765159	2.57086
108	Q9P2E3	0.742124	ZNFX1	zinc finger NFX1-type containing 1	25.7573	2.66768e-146	0.0076812	2.27675
109	Q9Y2H6	0.659877	FNDC3A	fibronectin type III domain containing 3A	25.7418	3.98594e-146	0.00781447	2.53904
110	Q9UKK3	0.73539	PARP4	poly(ADP-ribose) polymerase family member 4	25.7391	4.26613e-146	0.00782927	3.04551
111	Q8IWF2	0.895704	FOXRED2	FAD dependent oxidoreductase domain containing 2	25.7351	4.7383e-146	0.00785148	2.63784
112	A1X283	0.566372	SH3PXD2B	SH3 and PX domains 2B	25.7313	5.21415e-146	0.0078811	3.25801
113	P51790	0.551702	CLCN3	chloride voltage-gated channel 3	25.7257	6.02814e-146	0.00791071	2.74296
114	O75164	0.719157	KDM4A	lysine demethylase 4A	25.7182	7.32163e-146	0.00794033	2.22057
115	Q9NRF8	0.517794	CTPS2	CTP synthase 2	25.7027	1.08994e-145	0.00801436	2.40113
116	Q969S3	0.61814	ZNF622	zinc finger protein 622	25.6839	1.76831e-145	0.00811061	2.15843
117	Q16512	0.566077	PKN1	protein kinase N1	25.6715	2.43606e-145	0.00817724	2.69686
118	Q5K651	0.670114	SAMD9	sterile alpha motif domain containing 9	25.6635	2.98502e-145	0.00823647	2.39265
119	Q6ZRI6	0.530768	C15orf39	chromosome 15 open reading frame 39	25.6583	3.41799e-145	0.00826608	2.82477
120	Q9C0D6	0.596104	FHDC1	FH2 domain containing 1	25.6397	5.50675e-145	0.00836233	3.12132
121	Q15139	0.714748	PRKD1	protein kinase D1	25.6335	6.46173e-145	0.00840305	2.35031
122	A6NE02	0.5389	BTBD17	BTB domain containing 17	25.5972	1.63951e-144	0.00858814	10.1031
123	Q15021	0.697035	NCAPD2	non-SMC condensin I complex subunit D2	25.5807	2.50433e-144	0.00865847	2.71109
124	P54259	0.532325	ATN1	atrophin 1	25.5756	2.8488e-144	0.00868439	2.41858
125	Q8IZU8	0.843986	DSEL	dermatan sulfate epimerase like	25.562	4.04132e-144	0.00873621	2.92713
126	Q16099	0.755636	GRIK4	glutamate ionotropic receptor kainate type subunit 4	25.5407	6.97396e-144	0.00884356	2.99966
127	Q13608	0.620437	PEX6	peroxisomal biogenesis factor 6	25.4974	2.10592e-143	0.00904346	2.28963
128	Q9P217	0.536872	ZSWIM5	zinc finger SWIM-type containing 5	25.4741	3.82265e-143	0.00916932	2.17486
129	Q14680	0.628905	MELK	maternal embryonic leucine zipper kinase	25.4612	5.30078e-143	0.00923225	2.02471
130	Q99661	0.518646	KIF2C	kinesin family member 2C	25.4609	5.34958e-143	0.00923595	2.20948
131	P06400	0.603836	RB1	RB transcriptional corepressor 1	25.456	6.0632e-143	0.00926927	2.63446
132	Q5JV73	0.61553	FRMPD3	FERM and PDZ domain containing 3	25.4458	7.8598e-143	0.00931369	3.79802
133	Q9BUQ8	0.669363	DDX23	DEAD-box helicase 23	25.4253	1.3244e-142	0.00941734	2.00372
134	O14497	0.905981	ARID1A	AT-rich interaction domain 1A	25.4239	1.37378e-142	0.00942474	2.29349
135	Q6IQ32	0.544539	ADNP2	ADNP homeobox 2	25.409	2.00502e-142	0.00948397	2.24745
136	P38646	0.689309	HSPA9	heat shock protein family A (Hsp70) member 9	25.4064	2.14408e-142	0.00949878	2.00916
137	Q8IWT6	0.561376	LRRC8A	leucine rich repeat containing 8 VRAC subunit A	25.3561	7.70265e-142	0.00971348	4.37887
138	Q8WXE0	0.605571	CASKIN2	CASK interacting protein 2	25.3253	1.68248e-141	0.00981713	2.6399
139	Q9Y5V3	0.606842	MAGED1	MAGE family member D1	25.3225	1.80425e-141	0.00983564	2.40071
140	Q9H501	0.647009	ESF1	ESF1 nucleolar pre-rRNA processing protein homolog	25.3026	2.9869e-141	0.00990968	2.36106
141	Q14690	0.730986	PDCD11	programmed cell death 11	25.2702	6.79596e-141	0.0100874	2.08355
142	P37275	0.673719	ZEB1	zinc finger E-box binding homeobox 1	25.2267	2.04066e-140	0.0102873	3.62365
143	Q14839	0.756437	CHD4	chromodomain helicase DNA binding protein 4	25.198	4.21733e-140	0.0104353	2.14789
144	Q13003	0.789954	GRIK3	glutamate ionotropic receptor kainate type subunit 3	25.1656	9.53417e-140	0.0105834	4.90621
145	P23378	0.665966	GLDC	glycine decarboxylase	25.1389	1.86862e-139	0.0107426	3.04841
146	Q7Z2W4	0.592407	ZC3HAV1	zinc finger CCCH-type containing, antiviral 1	25.0912	6.19907e-139	0.0109277	2.94772
147	Q14865	0.62133	ARID5B	AT-rich interaction domain 5B	25.0424	2.11444e-138	0.0111609	2.51668
148	O75420	0.6329	GIGYF1	GRB10 interacting GYF protein 1	25.0394	2.27936e-138	0.0111831	2.25006
149	Q9H3W5	0.604333	LRRN3	leucine rich repeat neuronal 3	25.0349	2.54729e-138	0.011209	3.10827
150	Q8TDB6	0.544833	DTX3L	deltex E3 ubiquitin ligase 3L	25.0012	5.93842e-138	0.0113756	3.10138
151	Q08AD1	0.782601	CAMSAP2	calmodulin regulated spectrin associated protein family member 2	24.9734	1.19046e-137	0.0114607	2.37069
152	Q7Z6I6	0.687057	ARHGAP30	Rho GTPase activating protein 30	24.9214	4.36364e-137	0.0116828	2.81904
153	Q0VD83	0.681573	APOBR	apolipoprotein B receptor	24.8797	1.2341e-136	0.011842	2.23589
154	Q7Z4F1	0.626129	LRP10	LDL receptor related protein 10	24.793	1.06724e-135	0.0121641	3.44096
155	Q9P2R3	0.629659	ANKFY1	ankyrin repeat and FYVE domain containing 1	24.777	1.58497e-135	0.0122122	2.15555
156	Q9HCJ5	0.559851	ZSWIM6	zinc finger SWIM-type containing 6	24.7691	1.92847e-135	0.0122381	2.26788
157	Q14139	0.556743	UBE4A	ubiquitination factor E4A	24.6866	1.4892e-134	0.0125528	2.04915
158	Q86WJ1	0.595971	CHD1L	chromodomain helicase DNA binding protein 1 like	24.6613	2.78115e-134	0.0126342	2.01417
159	Q9NSC2	0.549244	SALL1	spalt like transcription factor 1	24.5503	4.29277e-133	0.0129636	3.54566
160	Q14644	0.525485	RASA3	RAS p21 protein activator 3	24.3075	1.63284e-130	0.0137484	2.28364
161	Q8ND71	0.637173	GIMAP8	GTPase, IMAP family member 8	24.2679	4.28404e-130	0.0138743	2.34448
162	Q9UJS0	0.559725	SLC25A13	solute carrier family 25 member 13	24.255	5.84959e-130	0.0139224	2.33796
163	Q9UP95	0.626351	SLC12A4	solute carrier family 12 member 4	24.2528	6.18213e-130	0.0139372	2.53411
164	Q99835	0.617065	SMO	smoothened, frizzled class receptor	24.1278	1.27605e-128	0.0143481	3.01159
165	Q9BXL7	0.674603	CARD11	caspase recruitment domain family member 11	24.1106	1.93577e-128	0.0144147	2.01033
166	O00139	0.570971	KIF2A	kinesin family member 2A	24.0472	8.92507e-128	0.0145887	2.3989
167	Q96DR7	0.577729	ARHGEF26	Rho guanine nucleotide exchange factor 26	24.0241	1.5572e-127	0.0146517	2.95274
168	Q8IXF0	0.73196	NPAS3	neuronal PAS domain protein 3	23.968	5.9917e-127	0.014833	2.45633
169	Q5SYE7	0.720261	NHSL1	NHS like 1	23.9609	7.11997e-127	0.0148479	2.64247
170	H3BS89	0.511235	TMEM178B	transmembrane protein 178B	23.9556	8.07999e-127	0.0148664	2.66659
171	O95996	0.795266	APC2	APC regulator of WNT signaling pathway 2	23.905	2.71429e-126	0.0150366	2.40733
172	Q15059	0.521831	BRD3	bromodomain containing 3	23.7816	5.18419e-125	0.0154661	2.10044
173	Q8WY36	0.565286	BBX	BBX high mobility group box domain containing	23.683	5.40156e-124	0.0157918	2.36928
174	Q9Y2E4	0.604127	DIP2C	disco interacting protein 2 homolog C	23.6066	3.30112e-123	0.015988	2.03205
175	O15054	0.607652	KDM6B	lysine demethylase 6B	23.5651	8.78907e-123	0.0160917	2.28464
176	Q15334	0.596668	LLGL1	LLGL scribble cell polarity complex component 1	23.505	3.62782e-122	0.0162508	2.36003
177	P35712	0.543958	SOX6	SRY-box transcription factor 6	23.4819	6.25091e-122	0.0163101	2.92974
178	Q8NCN5	0.509277	PDPR	pyruvate dehydrogenase phosphatase regulatory subunit	23.3762	7.46211e-121	0.0166099	2.05472
179	Q8IYK4	0.567419	COLGALT2	collagen beta(1-O)galactosyltransferase 2	23.2114	3.49373e-119	0.0170763	2.49458
180	Q96LC7	0.876865	SIGLEC10	sialic acid binding Ig like lectin 10	23.1968	4.9071e-119	0.0171282	3.40127
181	Q07890	0.675952	SOS2	SOS Ras/Rho guanine nucleotide exchange factor 2	23.1812	7.04587e-119	0.01718	2.13653
182	P33992	0.53022	MCM5	minichromosome maintenance complex component 5	23.0799	7.37538e-118	0.0174354	2.11869
183	Q10571	0.644723	MN1	MN1 proto-oncogene, transcriptional regulator	23.0657	1.02254e-117	0.0174687	2.86485
184	Q9BXF3	0.674467	CECR2	CECR2 histone acetyl-lysine reader	23.008	3.876e-117	0.0175724	2.22846
185	P98082	0.584552	DAB2	DAB adaptor protein 2	22.8105	3.60827e-115	0.0180869	2.35056
186	Q8NEN9	0.795498	PDZD8	PDZ domain containing 8	22.7392	1.83477e-114	0.0182461	2.00924
187	P13674	0.672915	P4HA1	prolyl 4-hydroxylase subunit alpha 1	22.6822	6.71461e-114	0.0184053	2.58479
188	Q8TEW0	0.776691	PARD3	par-3 family cell polarity regulator	22.6666	9.56438e-114	0.0184386	2.41529
189	Q9UDY2	0.527581	TJP2	tight junction protein 2	22.1544	9.45165e-109	0.0197342	3.83666
190	Q96K83	0.562483	ZNF521	zinc finger protein 521	21.9373	1.14544e-106	0.0201969	2.23741
191	P04183	0.518063	TK1	thymidine kinase 1	21.7977	2.4377e-105	0.0204857	2.18952
192	P07199	0.524993	CENPB	centromere protein B	21.6935	2.36161e-104	0.0207374	2.39716
193	Q86VH5	0.627262	LRRTM3	leucine rich repeat transmembrane neuronal 3	21.6738	3.62844e-104	0.0207892	2.66096
194	O00206	0.590335	TLR4	toll like receptor 4	21.4644	3.35137e-102	0.0212853	2.97951
195	Q9H4X1	0.926586	RGCC	regulator of cell cycle	21.2406	4.02399e-100	0.0217554	3.18907
196	O43914	0.58862	TYROBP	transmembrane immune signaling adaptor TYROBP	21.0917	9.46953e-99	0.0221219	4.31138
197	Q9HD67	0.779411	MYO10	myosin X	20.0214	3.58603e-89	0.0243022	2.0444
198	Q96GA7	0.542635	SDSL	serine dehydratase like	19.9227	2.58728e-88	0.0244836	2.21936
199	Q9BQW3	0.768967	EBF4	EBF family member 4	19.8794	6.13071e-88	0.0245317	2.16162
200	Q03518	0.787278	TAP1	transporter 1, ATP binding cassette subfamily B member	19.81	2.44215e-87	0.0246761	2.1502
201	P27986	0.547417	PIK3R1	phosphoinositide-3-kinase regulatory subunit 1	19.4034	7.21813e-84	0.0254498	2.0991
202	Q8N961	0.583245	ABTB2	ankyrin repeat and BTB domain containing 2	19.2704	9.52715e-83	0.0256534	2.01022
203	P43007	0.668269	SLC1A4	solute carrier family 1 member 4	18.9831	2.35183e-80	0.0261309	2.5294
204	Q01538	0.686678	MYT1	myelin transcription factor 1	18.5087	1.75779e-76	0.0269971	2.72786
205	Q9Y5E7	0.80836	PCDHB2	protocadherin beta 2	17.7985	7.25983e-71	0.0280891	2.40701
206	Q9NPI9	0.537846	KCNJ16	potassium inwardly rectifying channel subfamily J member 16	15.6168	5.59427e-55	0.0314207	2.38752
207	Q9Y6N9	0.571556	USH1C	USH1 protein network component harmonin	11.1868	4.73085e-29	0.0374213	2.23705

## Sheet: Down
	Accession	Probability	Gene symbol	Gene name	t-statistic	p-value	q-value	FC
1	A8MRT5	0.555925	NPIPB5	nuclear pore complex interacting protein family member B5	-26.5315	4.20134e-155	1.85089e-05	0.0257191
2	Q8IWZ3	0.650241	ANKHD1	ankyrin repeat and KH domain containing 1	-26.5315	4.20134e-155	2.96143e-05	0.124737
3	Q9NZ71	0.552575	RTEL1	regulator of telomere elongation helicase 1	-26.5315	4.20134e-155	0.000129562	0.233123
4	F8WBI6	0.53812	GOLGA8N	golgin A8 family member N	-26.5315	4.20134e-155	0.000162879	0.327724
5	Q9ULT6	0.777188	ZNRF3	zinc and ring finger 3	-26.5315	4.20134e-155	0.000236914	0.270251
6	B5ME19	0.57941	EIF3CL	eukaryotic translation initiation factor 3 subunit C like	-26.5315	4.20134e-155	0.000273932	0.0654401
7	Q9NX65	0.651747	ZSCAN32	zinc finger and SCAN domain containing 32	-26.5312	4.22817e-155	0.00031095	0.355628
8	O15068	0.764436	MCF2L	MCF.2 cell line derived transforming sequence like	-26.53	4.36489e-155	0.000418302	0.117929
9	Q9UKN1	0.825394	MUC12	mucin 12, cell surface associated	-26.5284	4.56375e-155	0.00047753	0.256317
10	Q99613	0.686013	EIF3C	eukaryotic translation initiation factor 3 subunit C	-26.5281	4.59288e-155	0.000488636	0.0182456
11	Q8IWT3	0.855741	CUL9	cullin 9	-26.5257	4.89467e-155	0.000584882	0.255626
12	Q9Y2Z2	0.542175	MTO1	mitochondrial tRNA translation optimization 1	-26.5253	4.95736e-155	0.000599689	0.412708
13	Q7RTU9	0.6423	STRC	stereocilin	-26.5217	5.45383e-155	0.00064411	0.217147
14	P0C869	0.704003	PLA2G4B	phospholipase A2 group IVB	-26.5047	8.567e-155	0.00093285	0.186429
15	O43861	0.649008	ATP9B	ATPase phospholipid transporting 9B (putative)	-26.5035	8.84374e-155	0.000962464	0.369048
16	Q9UQ88	0.612825	CDK11A	cyclin dependent kinase 11A	-26.5003	9.60575e-155	0.00100318	0.163978
17	C9J798	0.672961	RASA4B	RAS p21 protein activator 4B	-26.4976	1.03343e-154	0.00105501	0.112172
18	E9PAV3	0.633994	NACA	nascent polypeptide associated complex subunit alpha	-26.4915	1.21527e-154	0.00112904	0.200025
19	Q68CQ1	0.560304	MROH7	maestro heat like repeat family member 7	-26.4613	2.7055e-154	0.00138817	0.318586
20	B7Z6K7	0.504846	ZNF814	zinc finger protein 814	-26.4549	3.20109e-154	0.0014585	0.336924
21	O75843	0.546228	AP1G2	adaptor related protein complex 1 subunit gamma 2	-26.4522	3.44345e-154	0.00149552	0.0751803
22	A6NM11	0.713041	LRRC37A2	leucine rich repeat containing 37 member A2	-26.4392	4.85046e-154	0.00167321	0.215905
23	Q13615	0.5619	MTMR3	myotubularin related protein 3	-26.4364	5.23404e-154	0.00171022	0.402668
24	P35520	0.756919	CBS	cystathionine beta-synthase	-26.4303	6.15269e-154	0.00174724	0.229226
25	Q92523	0.572091	CPT1B	carnitine palmitoyltransferase 1B	-26.4272	6.68131e-154	0.00176945	0.19406
26	Q6ZSZ5	0.600037	ARHGEF18	Rho/Rac guanine nucleotide exchange factor 18	-26.4095	1.06456e-153	0.00198786	0.386334
27	Q8WWZ7	0.685654	ABCA5	ATP binding cassette subfamily A member 5	-26.4033	1.25517e-153	0.00205079	0.22088
28	P38570	0.841284	ITGAE	integrin subunit alpha E	-26.3882	1.87053e-153	0.00218035	0.243504
29	Q6GYQ0	0.644542	RALGAPA1	Ral GTPase activating protein catalytic subunit alpha 1	-26.3667	3.30603e-153	0.00239876	0.340138
30	Q6IA69	0.613682	NADSYN1	NAD synthetase 1	-26.3439	6.02798e-153	0.00259495	0.27737
31	P23743	0.527133	DGKA	diacylglycerol kinase alpha	-26.3377	7.1044e-153	0.00263937	0.241902
32	Q9NP58	0.565232	ABCB6	ATP binding cassette subfamily B member 6 (Langereis blood group)	-26.3362	7.3789e-153	0.00265048	0.227937
33	Q96JE7	0.535146	SEC16B	SEC16 homolog B, endoplasmic reticulum export factor	-26.3249	9.96098e-153	0.00277634	0.373893
34	P32942	0.546855	ICAM3	intercellular adhesion molecule 3	-26.3247	9.99249e-153	0.00278004	0.454512
35	Q9UP65	0.591112	PLA2G4C	phospholipase A2 group IVC	-26.3037	1.74157e-152	0.00298734	0.281135
36	A8MW92	0.623166	PHF20L1	PHD finger protein 20 like 1	-26.2965	2.1045e-152	0.00303176	0.443813
37	Q99700	0.633521	ATXN2	ataxin 2	-26.2955	2.15828e-152	0.00306878	0.301453
38	Q15008	0.738685	PSMD6	proteasome 26S subunit, non-ATPase 6	-26.2924	2.34273e-152	0.0031095	0.381944
39	P62899	0.836728	RPL31	ribosomal protein L31	-26.2919	2.37247e-152	0.00320945	0.111284
40	Q96P47	0.561893	AGAP3	ArfGAP with GTPase domain, ankyrin repeat and PH domain 3	-26.2902	2.47957e-152	0.00328718	0.13296
41	O14976	0.605274	GAK	cyclin G associated kinase	-26.2888	2.5752e-152	0.0033131	0.272267
42	Q6UB99	0.850041	ANKRD11	ankyrin repeat domain containing 11	-26.2783	3.39863e-152	0.00348338	0.428294
43	O14964	0.558626	HGS	hepatocyte growth factor-regulated tyrosine kinase substrate	-26.2723	3.97874e-152	0.00356482	0.319168
44	Q9Y4F1	0.609282	FARP1	FERM, ARH/RhoGEF and pleckstrin domain protein 1	-26.2657	4.73164e-152	0.00363885	0.258267
45	Q70CQ2	0.950001	USP34	ubiquitin specific peptidase 34	-26.2373	9.97998e-152	0.00403124	0.360109
46	Q5H8A4	0.582403	PIGG	phosphatidylinositol glycan anchor biosynthesis class G	-26.2368	1.01064e-151	0.00403865	0.399152
47	A8MVX0	0.54522	ARHGEF33	Rho guanine nucleotide exchange factor 33	-26.2282	1.26763e-151	0.00411268	0.486696
48	P28715	0.855847	ERCC5	ERCC excision repair 5, endonuclease	-26.2236	1.4286e-151	0.00416821	0.329378
49	Q9UKN7	0.779764	MYO15A	myosin XVA	-26.2034	2.43051e-151	0.00437921	0.344026
50	Q3BBV0	0.678791	NBPF1	NBPF member 1	-26.1754	5.06941e-151	0.00462723	0.372424
51	O60309	0.682307	LRRC37A3	leucine rich repeat containing 37 member A3	-26.1711	5.67603e-151	0.00470127	0.39824
52	Q9UQ90	0.582709	SPG7	SPG7 matrix AAA peptidase subunit, paraplegin	-26.1695	5.91246e-151	0.00472348	0.356093
53	Q6EKJ0	0.628266	GTF2IRD2B	GTF2I repeat domain containing 2B	-26.1689	6.00599e-151	0.00472718	0.42001
54	Q86UP8	0.518452	GTF2IRD2	GTF2I repeat domain containing 2	-26.1661	6.45563e-151	0.0047716	0.38723
55	P31040	0.72549	SDHA	succinate dehydrogenase complex flavoprotein subunit A	-26.1507	9.67684e-151	0.00490486	0.441571
56	O75382	0.614133	TRIM3	tripartite motif containing 3	-26.1471	1.06317e-150	0.00493448	0.31453
57	O43283	0.531024	MAP3K13	mitogen-activated protein kinase kinase kinase 13	-26.146	1.0936e-150	0.00496409	0.458616
58	Q96AX9	0.6583	MIB2	MIB E3 ubiquitin protein ligase 2	-26.13	1.66466e-150	0.00508255	0.218084
59	Q12955	0.967788	ANK3	ankyrin 3	-26.113	2.59755e-150	0.00527504	0.138382
60	Q9BVR0	0.607538	HERC2P3	HERC2 pseudogene 3	-26.1079	2.96275e-150	0.00532687	0.0939406
61	Q9BZ29	0.818559	DOCK9	dedicator of cytokinesis 9	-26.1073	3.00951e-150	0.00533797	0.253751
62	P20807	0.612462	CAPN3	calpain 3	-26.0984	3.80615e-150	0.00543792	0.0981992
63	A6QL64	0.846122	ANKRD36	ankyrin repeat domain 36	-26.0927	4.40942e-150	0.00548234	0.401805
64	Q13574	0.716304	DGKZ	diacylglycerol kinase zeta	-26.0728	7.41217e-150	0.0056119	0.102789
65	Q9NTJ4	0.636129	MAN2C1	mannosidase alpha class 2C member 1	-26.0653	9.02623e-150	0.00566373	0.193853
66	Q96H55	0.534295	MYO19	myosin XIX	-26.0617	9.91381e-150	0.00567113	0.366241
67	Q5JRX3	0.564321	PITRM1	pitrilysin metallopeptidase 1	-26.0324	2.13156e-149	0.00592285	0.416108
68	Q9BY12	0.691051	SCAPER	S-phase cyclin A associated protein in the ER	-26.0179	3.10994e-149	0.00605242	0.466189
69	Q8N157	0.631726	AHI1	Abelson helper integration site 1	-26.0106	3.76203e-149	0.00611535	0.275398
70	Q8N398	0.566323	VWA5B2	von Willebrand factor A domain containing 5B2	-25.9907	6.31361e-149	0.00624491	0.125436
71	Q8WWI1	0.779561	LMO7	LIM domain 7	-25.9501	1.81526e-148	0.00650774	0.202147
72	Q7Z494	0.683413	NPHP3	nephrocystin 3	-25.9322	2.88607e-148	0.0066336	0.412233
73	Q9Y6Y1	0.748009	CAMTA1	calmodulin binding transcription activator 1	-25.925	3.4782e-148	0.00668542	0.293792
74	Q6PFW1	0.771874	PPIP5K1	diphosphoinositol pentakisphosphate kinase 1	-25.9237	3.59925e-148	0.00670023	0.358071
75	Q9P2Q2	0.597888	FRMD4A	FERM domain containing 4A	-25.8909	8.43395e-148	0.00692604	0.385165
76	P54296	0.712699	MYOM2	myomesin 2	-25.8861	9.54949e-148	0.00696306	0.272158
77	Q4G0U5	0.583051	CFAP221	cilia and flagella associated protein 221	-25.8544	2.17341e-147	0.00714444	0.32189
78	Q15181	0.712802	PPA1	inorganic pyrophosphatase 1	-25.8511	2.36324e-147	0.00716295	0.462762
79	Q96KQ4	0.577201	PPP1R13B	protein phosphatase 1 regulatory subunit 13B	-25.8455	2.734e-147	0.00717406	0.315859
80	Q9Y4D8	0.767987	HECTD4	HECT domain E3 ubiquitin protein ligase 4	-25.8259	4.54507e-147	0.00729251	0.333232
81	A7E2Y1	0.832365	MYH7B	myosin heavy chain 7B	-25.8141	6.15697e-147	0.00736285	0.304632
82	Q8TCG5	0.579117	CPT1C	carnitine palmitoyltransferase 1C	-25.7945	1.02292e-146	0.00749241	0.325213
83	Q8IY33	0.54022	MICALL2	MICAL like 2	-25.7555	2.79423e-146	0.00769971	0.152954
84	Q9UHC1	0.700414	MLH3	mutL homolog 3	-25.7503	3.20108e-146	0.00774043	0.480534
85	Q14203	0.758858	DCTN1	dynactin subunit 1	-25.7333	4.96288e-146	0.0078737	0.352875
86	Q5T3U5	0.6217	ABCC10	ATP binding cassette subfamily C member 10	-25.7123	8.51637e-146	0.00796994	0.461426
87	Q8NB25	0.649574	FAM184A	family with sequence similarity 184 member A	-25.7049	1.03109e-145	0.00799585	0.414451
88	Q96GE4	0.53101	CEP95	centrosomal protein 95	-25.6994	1.18821e-145	0.00802917	0.381072
89	Q15772	0.883274	SPEG	striated muscle enriched protein kinase	-25.6647	2.89452e-145	0.00822166	0.30304
90	Q5XPI4	0.568101	RNF123	ring finger protein 123	-25.648	4.45359e-145	0.00832531	0.411154
91	Q14159	0.599734	SPIDR	scaffold protein involved in DNA repair	-25.624	8.23821e-145	0.00846598	0.444958
92	Q9C000	0.633595	NLRP1	NLR family pyrin domain containing 1	-25.5862	2.1746e-144	0.00864367	0.30536
93	Q7Z6G8	0.694584	ANKS1B	ankyrin repeat and sterile alpha motif domain containing 1B	-25.4965	2.15809e-143	0.00905827	0.210752
94	O94983	0.52002	CAMTA2	calmodulin binding transcription activator 2	-25.4756	3.67376e-143	0.00915081	0.284136
95	Q9H165	0.570881	BCL11A	BCL11 transcription factor A	-25.4594	5.54929e-143	0.00925076	0.120005
96	Q6IMN6	0.54152	CAPRIN2	caprin family member 2	-25.4439	8.2532e-143	0.0093322	0.37919
97	Q12852	0.533546	MAP3K12	mitogen-activated protein kinase kinase kinase 12	-25.424	1.36959e-142	0.00942104	0.373974
98	O15195	0.588237	VILL	villin like	-25.4185	1.57586e-142	0.00944325	0.280898
99	O95466	0.662119	FMNL1	formin like 1	-25.3466	9.79458e-142	0.0097579	0.274027
100	Q13045	0.711487	FLII	FLII actin remodeling protein	-25.3159	2.13231e-141	0.00985045	0.447395
101	Q8TDJ6	0.72601	DMXL2	Dmx like 2	-25.3135	2.26584e-141	0.00986155	0.386031
102	Q86UU1	0.729098	PHLDB1	pleckstrin homology like domain family B member 1	-25.2858	4.58183e-141	0.0100133	0.244378
103	Q9Y3Q0	0.77872	NAALAD2	N-acetylated alpha-linked acidic dipeptidase 2	-25.2727	6.37677e-141	0.0100689	0.370865
104	Q68DX3	0.675185	FRMPD2	FERM and PDZ domain containing 2	-25.2372	1.56345e-140	0.0102465	0.227722
105	Q6PJI9	0.523758	WDR59	WD repeat domain 59	-25.2266	2.04685e-140	0.010291	0.497909
106	Q9C093	0.784833	SPEF2	sperm flagellar 2	-25.2079	3.28132e-140	0.0104057	0.442113
107	Q9UPP2	0.902095	IQSEC3	IQ motif and Sec7 domain ArfGEF 3	-25.18	6.63585e-140	0.0105205	0.136232
108	O75145	0.654244	PPFIA3	PTPRF interacting protein alpha 3	-25.154	1.27773e-139	0.0106574	0.228437
109	Q96PV7	0.530437	FAM193B	family with sequence similarity 193 member B	-25.1527	1.32085e-139	0.0106685	0.360861
110	Q96M86	0.939475	DNHD1	dynein heavy chain domain 1	-25.1075	4.11599e-139	0.010861	0.467155
111	Q8NDA8	0.583944	MROH1	maestro heat like repeat family member 1	-25.0952	5.61283e-139	0.0109166	0.380376
112	Q96PU5	0.69647	NEDD4L	NEDD4 like E3 ubiquitin protein ligase	-25.087	6.88778e-139	0.0109425	0.332207
113	Q9ULX6	0.763975	AKAP8L	A-kinase anchoring protein 8 like	-25.0343	2.58584e-138	0.0112201	0.473978
114	Q86TI0	0.570709	TBC1D1	TBC1 domain family member 1	-24.9361	3.02056e-137	0.0116014	0.363631
115	O15440	0.644885	ABCC5	ATP binding cassette subfamily C member 5	-24.9217	4.32468e-137	0.0116754	0.418858
116	Q6ZNJ1	0.769433	NBEAL2	neurobeachin like 2	-24.9118	5.54254e-137	0.0117124	0.401691
117	Q13029	0.683425	PRDM2	PR/SET domain 2	-24.9055	6.49373e-137	0.0117532	0.411175
118	P56192	0.655875	MARS	methionyl-tRNA synthetase 1	-24.8567	2.18842e-136	0.0119457	0.452551
119	Q8NB66	0.821826	UNC13C	unc-13 homolog C	-24.8533	2.37898e-136	0.0119568	0.137529
120	P46019	0.647846	PHKA2	phosphorylase kinase regulatory subunit alpha 2	-24.8008	8.79591e-136	0.0121233	0.491077
121	Q86UR5	0.615468	RIMS1	regulating synaptic membrane exocytosis 1	-24.7887	1.18786e-135	0.0121789	0.198386
122	Q9NR80	0.736299	ARHGEF4	Rho guanine nucleotide exchange factor 4	-24.7287	5.26111e-135	0.0124084	0.293089
123	Q96KV7	0.712856	WDR90	WD repeat domain 90	-24.7269	5.50052e-135	0.0124158	0.392455
124	O15460	0.63178	P4HA2	prolyl 4-hydroxylase subunit alpha 2	-24.7058	9.26967e-135	0.0124824	0.381675
125	Q9BQI5	0.530573	SGIP1	SH3GL interacting endocytic adaptor 1	-24.6913	1.32673e-134	0.0125342	0.381936
126	Q96RG2	0.572555	PASK	PAS domain containing serine/threonine kinase	-24.6624	2.70806e-134	0.0126305	0.447505
127	Q15034	0.540478	HERC3	HECT and RLD domain containing E3 ubiquitin protein ligase 3	-24.6158	8.55207e-134	0.0127489	0.359946
128	Q96MS0	0.74337	ROBO3	roundabout guidance receptor 3	-24.6076	1.04847e-133	0.0127823	0.337866
129	Q8IYT4	0.712716	KATNAL2	katanin catalytic subunit A1 like 2	-24.5957	1.40432e-133	0.0128119	0.469118
130	Q9HBG6	0.684634	IFT122	intraflagellar transport 122	-24.5897	1.62756e-133	0.0128267	0.480556
131	Q6ZTQ4	0.733207	CDHR3	cadherin related family member 3	-24.5495	4.3822e-133	0.0129711	0.443048
132	Q15700	0.565545	DLG2	discs large MAGUK scaffold protein 2	-24.4811	2.35012e-132	0.0132117	0.255426
133	P29597	0.680434	TYK2	tyrosine kinase 2	-24.4267	8.90397e-132	0.0134005	0.471681
134	Q99569	0.542051	PKP4	plakophilin 4	-24.3025	1.8456e-130	0.0137632	0.324663
135	Q9BXW6	0.631687	OSBPL1A	oxysterol binding protein like 1A	-24.3008	1.9225e-130	0.0137706	0.308867
136	Q5JUK3	0.555339	KCNT1	potassium sodium-activated channel subfamily T member 1	-24.2313	1.04053e-129	0.0140038	0.151871
137	Q8TD43	0.643678	TRPM4	transient receptor potential cation channel subfamily M member 4	-24.219	1.4037e-129	0.0140483	0.494359
138	Q9Y3S1	0.655559	WNK2	WNK lysine deficient protein kinase 2	-24.1724	4.34238e-129	0.0141852	0.261052
139	Q96F07	0.73709	CYFIP2	cytoplasmic FMR1 interacting protein 2	-24.0815	3.90815e-128	0.0144888	0.341987
140	Q5T5C0	0.648621	STXBP5	syntaxin binding protein 5	-24.0433	9.81658e-128	0.0146035	0.319643
141	Q86VP3	0.6603	PACS2	phosphofurin acidic cluster sorting protein 2	-23.9931	3.2838e-127	0.014759	0.457034
142	Q9Y2A7	0.555827	NCKAP1	NCK associated protein 1	-23.9411	1.14397e-126	0.0149145	0.496923
143	Q15751	0.877356	HERC1	HECT and RLD domain containing E3 ubiquitin protein ligase family member 1	-23.9016	2.94971e-126	0.0150626	0.394232
144	Q9H324	0.667181	ADAMTS10	ADAM metallopeptidase with thrombospondin type 1 motif 10	-23.8931	3.61573e-126	0.0150996	0.403884
145	O75128	0.645601	COBL	cordon-bleu WH2 repeat protein	-23.8731	5.83499e-126	0.0151662	0.33387
146	Q8IYW2	0.705763	CFAP46	cilia and flagella associated protein 46	-23.8692	6.39509e-126	0.0151847	0.491442
147	Q8NCI6	0.738435	GLB1L3	galactosidase beta 1 like 3	-23.7727	6.40284e-125	0.0154883	0.455171
148	Q01433	0.73562	AMPD2	adenosine monophosphate deaminase 2	-23.717	2.40858e-124	0.0156734	0.471058
149	Q8NDG6	0.604317	TDRD9	tudor domain containing 9	-23.6151	2.69961e-123	0.0159695	0.366565
150	P42226	0.686527	STAT6	signal transducer and activator of transcription 6	-23.6067	3.29178e-123	0.0159843	0.414992
151	P42356	0.772309	PI4KA	phosphatidylinositol 4-kinase alpha	-23.6045	3.46397e-123	0.0159917	0.274165
152	Q9P2E2	0.586177	KIF17	kinesin family member 17	-23.4499	1.32574e-121	0.0163989	0.338402
153	Q9H6S3	0.535257	EPS8L2	EPS8 like 2	-23.3291	2.24468e-120	0.0167506	0.429149
154	Q8NDZ2	0.577458	SIMC1	SUMO interacting motifs containing 1	-23.2822	6.71852e-120	0.0168838	0.489953
155	P20273	0.797634	CD22	CD22 molecule	-23.2106	3.56251e-119	0.01708	0.207436
156	Q9H1D0	0.523307	TRPV6	transient receptor potential cation channel subfamily V member 6	-23.1414	1.77292e-118	0.0172762	0.448193
157	A8MT70	0.569649	ZBBX	zinc finger B-box domain containing	-22.9278	2.45701e-116	0.0178056	0.330451
158	Q15413	0.894568	RYR3	ryanodine receptor 3	-22.8928	5.48369e-116	0.0178907	0.308044
159	Q14289	0.663595	PTK2B	protein tyrosine kinase 2 beta	-22.7604	1.13164e-114	0.0182054	0.249462
160	Q07864	0.791553	POLE	DNA polymerase epsilon, catalytic subunit	-22.7489	1.47083e-114	0.0182313	0.495507
161	Q9ULD0	0.709004	OGDHL	oxoglutarate dehydrogenase L	-22.689	5.74943e-114	0.0183905	0.228173
162	O00562	0.736991	PITPNM1	phosphatidylinositol transfer protein membrane associated 1	-22.6515	1.3473e-113	0.0184941	0.410788
163	P01266	0.897549	TG	thyroglobulin	-22.6051	3.86438e-113	0.0186385	0.459427
164	Q14028	0.58339	CNGB1	cyclic nucleotide gated channel subunit beta 1	-22.4581	1.06675e-111	0.0190235	0.466412
165	Q05586	0.66028	GRIN1	glutamate ionotropic receptor NMDA type subunit 1	-22.3607	9.49931e-111	0.019253	0.121733
166	Q9H172	0.677101	ABCG4	ATP binding cassette subfamily G member 4	-22.3159	2.58919e-110	0.019327	0.38027
167	O43166	0.742915	SIPA1L1	signal induced proliferation associated 1 like 1	-22.3047	3.33025e-110	0.0193492	0.439715
168	O94759	0.732788	TRPM2	transient receptor potential cation channel subfamily M member 2	-22.2456	1.2442e-109	0.0194825	0.393097
169	O00408	0.537728	PDE2A	phosphodiesterase 2A	-22.245	1.26092e-109	0.0194899	0.265684
170	O00763	0.883503	ACACB	acetyl-CoA carboxylase beta	-22.1933	3.99044e-109	0.0196343	0.45071
171	Q5T0N1	0.59232	CFAP70	cilia and flagella associated protein 70	-22.0114	2.23835e-107	0.0200563	0.470818
172	P26045	0.626381	PTPN3	protein tyrosine phosphatase non-receptor type 3	-21.7826	3.38926e-105	0.0205338	0.425637
173	Q14643	0.913171	ITPR1	inositol 1,4,5-trisphosphate receptor type 1	-21.7135	1.52849e-104	0.0207004	0.235827
174	Q99490	0.556571	AGAP2	ArfGAP with GTPase domain, ankyrin repeat and PH domain 2	-21.546	5.77757e-103	0.0210483	0.246117
175	Q96N16	0.851538	JAKMIP1	janus kinase and microtubule interacting protein 1	-21.5134	1.1669e-102	0.0211446	0.276684
176	Q09428	0.575318	ABCC8	ATP binding cassette subfamily C member 8	-21.4869	2.06415e-102	0.0212186	0.258686
177	P29474	0.613711	NOS3	nitric oxide synthase 3	-21.2809	1.70697e-100	0.0216554	0.48448
178	Q15269	0.549787	PWP2	PWP2 small subunit processome component	-21.2184	6.46431e-100	0.0218072	0.46818
179	O95886	0.61239	DLGAP3	DLG associated protein 3	-21.1494	2.7969e-99	0.0219997	0.279514
180	Q6UXG2	0.756974	KIAA1324	endosome-lysosome associated apoptosis and autophagy regulator 1	-21.088	1.02427e-98	0.0221293	0.480948
181	O15020	0.914777	SPTBN2	spectrin beta, non-erythrocytic 2	-20.9703	1.22512e-97	0.0223662	0.317291
182	Q9C0E4	0.6768	GRIP2	glutamate receptor interacting protein 2	-20.9556	1.66961e-97	0.0224069	0.482916
183	P0DMV8	0.673109	HSPA1A	heat shock protein family A (Hsp70) member 1A	-20.9267	3.06018e-97	0.0224772	0.228793
184	O14827	0.769449	RASGRF2	Ras protein specific guanine nucleotide releasing factor 2	-20.9091	4.42659e-97	0.0225106	0.399993
185	Q8N3K9	0.894975	CMYA5	cardiomyopathy associated 5	-20.8315	2.24489e-96	0.0226327	0.49881
186	Q15032	0.518201	R3HDM1	R3H domain containing 1	-20.6187	1.86372e-94	0.0231028	0.398463
187	Q96P50	0.747007	ACAP3	ArfGAP with coiled-coil, ankyrin repeat and PH domains 3	-20.5252	1.28274e-93	0.0232731	0.428501
188	Q15735	0.573725	INPP5J	inositol polyphosphate-5-phosphatase J	-20.5065	1.88374e-93	0.0233027	0.439708
189	P23677	0.546302	ITPKA	inositol-trisphosphate 3-kinase A	-20.211	7.83452e-91	0.0239061	0.271462
190	Q96PR1	0.501079	KCNC2	potassium voltage-gated channel subfamily C member 2	-20.2058	8.69613e-91	0.0239209	0.254786
191	Q03431	0.784699	PTH1R	parathyroid hormone 1 receptor	-20.1764	1.57885e-90	0.0239876	0.476813
192	Q9NQW1	0.570598	SEC31B	SEC31 homolog B, COPII coat complex component	-20.1322	3.85621e-90	0.0240801	0.488522
193	Q96EH5	0.640393	RPL39L	ribosomal protein L39 like	-19.8792	6.16005e-88	0.0245354	0.494896
194	Q8TF61	0.532441	FBXO41	F-box protein 41	-19.6709	3.82869e-86	0.0249685	0.361134
195	Q92508	0.750142	PIEZO1	piezo type mechanosensitive ion channel component 1	-19.3754	1.24472e-83	0.0255016	0.490978
196	P0DMV9	0.508552	HSPA1B	heat shock protein family A (Hsp70) member 1B	-19.2668	1.02121e-82	0.0256608	0.262303
197	Q9P0X4	0.77725	CACNA1I	calcium voltage-gated channel subunit alpha1 I	-18.9502	4.40031e-80	0.0261938	0.476723
198	Q6ZMQ8	0.749787	AATK	apoptosis associated tyrosine kinase	-18.7194	3.44215e-78	0.0265973	0.405251
199	O15090	0.659735	ZNF536	zinc finger protein 536	-18.6957	5.37112e-78	0.0266936	0.487449
200	Q9Y2H9	0.645355	MAST1	microtubule associated serine/threonine kinase 1	-18.3669	2.4205e-75	0.0272155	0.387803
201	Q14957	0.747621	GRIN2C	glutamate ionotropic receptor NMDA type subunit 2C	-18.0749	5.02046e-73	0.0276745	0.437058
202	Q684P5	0.750147	RAP1GAP2	RAP1 GTPase activating protein 2	-18.0073	1.70851e-72	0.0277745	0.386776
203	Q9UBB6	0.533465	NCDN	neurochondrin	-17.6993	4.24455e-70	0.0283001	0.336881
204	A6NCI4	0.66288	VWA3A	von Willebrand factor A domain containing 3A	-17.6605	8.44823e-70	0.028352	0.49917
205	Q8TF21	0.817851	ANKRD24	ankyrin repeat domain 24	-16.6696	2.1821e-62	0.0297327	0.478894
206	O00507	0.701614	USP9Y	ubiquitin specific peptidase 9 Y-linked	-15.9525	2.7351e-57	0.0308729	0.417739
207	P05771	0.539763	PRKCB	protein kinase C beta	-15.9181	4.74948e-57	0.0309358	0.359067
208	Q13972	0.629297	RASGRF1	Ras protein specific guanine nucleotide releasing factor 1	-15.1572	6.79014e-52	0.0320686	0.442089
209	Q8TDN4	0.555699	CABLES1	Cdk5 and Abl enzyme substrate 1	-14.6992	6.5265e-49	0.0326868	0.493898
